# Supplementary material for: Linking soil biology and chemistry in biological soil crust using isolate exometabolomics
Source: Nat Commun. 2018 Jan 2;9:19. doi: 10.1038/s41467-017-02356-9 (PMC5750228; doi:10.1038/s41467-017-02356-9)
Supplement: Supplementary file 4 — Supplementary Data 1 [file 41467_2017_2356_MOESM4_ESM.xlsx]

## Sheet: 1A biocrust metabolites
Supplementary Data 1. Metabolites detected in biocrust soil water.														Average Peak Areas (wetup time_successional stage)																				fold change (relative to time 3 min for each successional stage)
Name	InChI Key	PubChem CID	classification (v= verified; p= putative)	Formula	Neutral Mass	MS Mode	m/z	Adduct	RT	standard RT	RT Difference	MS/MS fragments that match database or standard	Notes	3min_A_early	9hr_A_early	18hr_A_early	42hr_A_early	49p5hr_A_early	3min_B_earlymid	9hr_B_earlymid	18hr_B_earlymid	42hr_B_earlymid	49p5hr_B_earlymid	3min_C_latemid	9hr_C_latemid	18hr_C_latemid	42hr_C_latemid	49p5hr_C_latemid	3min_D_late	18hr_D_late	42hr_D_late	49p5hr_D_late		3min_A_early	9hr_A_early	18hr_A_early	42hr_A_early	49p5hr_A_early	min	max		3min_B_earlymid	9hr_B_earlymid	18hr_B_earlymid	42hr_B_earlymid	49p5hr_B_earlymid	min	max
(2,3-dihydroxy-3-methylbutanoate)	JTEYKUFKXGDTEU-VKHMYHEASA-N	440279	p	C5H10O4	134.058	neg	133.051	H-	4.2	-	-	no spectrum (and no standard nor in database)	no standard; ID is putative	1	68.1246	18559	9310.29	57205.3	460.915	98720.5	70304.6	57262	167448	137.935	106212	416443	737410	376366	293.605	434579	540667	821190		1	68.1246	18559	9310.29	57205.3	68.1246	57205.3		1	214.184	152.533	124.235	363.295	124.235	363.295
(2,5-diaminohexanoate)	CEVCRLBFUJAKOG-UHFFFAOYSA-N	440579	p	C6H14N2O2	146.106	pos	147.113	H+	2.5	-	-	no standard and not in database	no standard; ID is putative	2.78224e+06	1.218e+06	2.81801e+06	3.08605e+06	5.84249e+06	1.88323e+06	1.75714e+06	2.76578e+06	2.6492e+06	3.62755e+06	2.53181e+06	1.85882e+06	3.64997e+06	6.13935e+06	6.93817e+06	4.03922e+06	4.24605e+06	6.30538e+06	1.20805e+07		1	0.437775	1.01285	1.1092	2.09992	0.437775	2.09992		1	0.933049	1.46864	1.40674	1.92624	0.933049	1.92624
(3-hydroxypyridine)	GRFNBEZIAWKNCO-UHFFFAOYSA-N	7971	p	C5H5NO	95.0371	pos	96.0444	H+	2.5	-	-	no standard and not in database	no standard; ID is putative	2.76413e+06	5.70184e+06	8.11806e+06	5.19902e+06	1.75786e+07	3.01454e+06	6.7783e+06	1.72061e+07	2.39947e+07	1.35531e+07	3.81722e+06	7.91322e+06	8.7784e+06	1.17944e+07	3.10315e+07	4.39526e+06	6.56777e+06	81892669	5.96055e+07		1	2.0628	2.93693	1.88089	6.35952	1.88089	6.35952		1	2.24853	5.70769	7.95964	4.49591	2.24853	7.95964
(3-methyladenine)	FSASIHFSFGAIJM-UHFFFAOYSA-N	1673	p	C6H7N5	149.07	pos	150.077	H+	3	4.5	-1.5	108.04, 42.03, 55.03, 69.05	ID is putative because RT off from standard	3.15192e+06	3.65449e+07	3.15751e+07	9.92463e+06	4.16477e+06	4.22401e+06	5.44613e+07	59127978	2.31587e+07	3.65069e+07	1.05161e+07	74817388	3.56525e+07	2.54564e+07	1.68507e+07	1.43763e+07	44634519	3.30101e+07	9.41787e+06		1	11.5945	10.0177	3.14875	1.32134	1.32134	11.5945		1	12.8933	13.9981	5.48264	8.6427	5.48264	13.9981
(4-oxoproline)	HFXAFXVXPMUQCQ-BYPYZUCNSA-N	107541	p	C5H7NO3	129.043	pos	130.05	H+	13.5	-	-	no spectrum	no standard; ID is putative	145094920	1.44492e+08	31982087	7295747	4.50469e+06	1.50345e+08	2.87291e+08	163220696	1.24588e+07	1.32841e+07	261704693	3.95622e+08	3.64257e+07	15256443	8.70876e+06	335056264	70138710	1.88426e+07	9.33363e+06		1	0.995843	0.220422	0.0502826	0.0310465	0.0310465	0.995843		1	1.91088	1.08564	0.0828679	0.0883569	0.0828679	1.91088
(5,6-dihydrothymine)	NBAKTGXDIBVZOO-UHFFFAOYSA-N	93556	p	C5H8N2O2	128.059	pos	129.066	H+	11.25	-	-	no spectrum	no standard; ID is putative	1.06685e+07	1.18365e+07	1.35663e+07	9029176	4.49769e+06	9.34381e+06	2.27117e+07	31458363	8567759	1.05434e+07	3.76586e+07	37060000	2.75752e+07	15669063	3.28358e+07	2.28255e+07	16898679	2.65923e+07	9.93201e+06		1	1.10948	1.27163	0.846339	0.421586	0.421586	1.27163		1	2.43067	3.36676	0.916945	1.12838	0.916945	3.36676
(alanyl-leucine)	RDIKFPRVLJLMER-BQBZGAKWSA-N	96801	p	C9H18N2O3	202.132	pos	203.139	H+	7	-	-	no spectrum	no standard; ID is putative	8.86377e+06	45004310	7.39575e+06	5.98074e+06	5.9402e+06	1.03418e+07	7.9808e+07	37733556	5.35735e+06	1.51135e+07	2.47604e+07	97609236	1.00185e+07	6.25815e+06	8.72662e+06	32410061	1.19652e+07	20789234	1.41304e+07		1	5.07733	0.834379	0.674739	0.670166	0.670166	5.07733		1	7.71705	3.64865	0.51803	1.46141	0.51803	7.71705
(dehydroalanine)	UQBOJOOOTLPNST-UHFFFAOYSA-N	123991	p	C3H5NO2	87.032	pos	88.0393	H+	14	-	-	no spectrum	no standard; ID is putative; synonym: 2-aminoacrylate	9.41587e+06	2712926	730915	306594	397799	9.63749e+06	8.19384e+06	6.58712e+06	581461	806954	9.83085e+06	7.10994e+06	495780	577651	631683	1.82989e+07	576641	788643	980377		1	0.288123	0.0776259	0.0325614	0.0422478	0.0325614	0.288123		1	0.850205	0.683489	0.0603333	0.0837307	0.0603333	0.850205
(glycero-3-phosphoethanolamine)	JZNWSCPGTDBMEW-YFKPBYRVSA-N	5459861	p	C5H14NO6P	215.056	pos	216.063	H+	13.3	-	-	no spectrum	no standard; ID is putative	833841	3.39951e+06	7.02606e+06	1.00261e+06	3.56495e+06	764415	3.24257e+06	4.99014e+06	645603	6.11172e+06	739866	2.07313e+06	989588	628261	2.06436e+06	1.15431e+06	1.37229e+06	375167	1.31793e+06		1	4.07693	8.42614	1.2024	4.27533	1.2024	8.42614		1	4.24189	6.52805	0.844571	7.99529	0.844571	7.99529
(indoleacrylate)	PLVPPLCLBIEYEA-AATRIKPKSA-N	5375048	p	C11H9NO2	187.063	pos	188.071	H+	8.5	-	-	no spectrum	no standard; ID is putative	7.86332e+06	2.89846e+07	2.33241e+06	132692	282479	9.50461e+06	8.32661e+07	3.81795e+07	198812	3.177e+06	2.79969e+07	1.32125e+08	2.81238e+07	817106	269401	38240052	2.41913e+07	913139	439062		1	3.68605	0.296619	0.0168748	0.0359236	0.0168748	3.68605		1	8.7606	4.01695	0.0209174	0.334258	0.0209174	8.7606
(leucyl-leucine)	LCPYQJIKPJDLLB-UHFFFAOYSA-N	94244	p	C12H24N2O3	244.179	pos	245.186	H+	4.55	-	-	no spectrum	no standard; ID is putative	1.97484e+07	1.13891e+08	7.97213e+06	736288	5.32581e+06	2.67366e+07	1.91333e+08	100420639	2.75159e+06	3.38022e+07	6.12086e+07	218872552	1.56356e+07	2.64702e+06	7.02923e+06	75228906	2.05945e+07	2.46589e+07	1.03918e+07		1	5.76711	0.403685	0.0372835	0.269684	0.0372835	5.76711		1	7.15621	3.75592	0.102915	1.26426	0.102915	7.15621
(lipoate)	AGBQKNBQESQNJD-SSDOTTSWSA-N	6112	p	C8H14O2S2	206.044	neg	205.036	H-	4.6	3	1.6	no spectrum	ID is putative because RT off from standard	3486.23	40641	73089.2	14785.7	12814.5	32281.4	403264	414555	37369.8	30202.2	91649.3	205239	572488	94367.8	68589.7	9470.64	753259	108435	99836.4		1	11.6576	20.9651	4.24117	3.67573	3.67573	20.9651		1	12.4921	12.8419	1.15763	0.935591	0.935591	12.8419
(N6-acetyl-lysine)	DTERQYGMUDWYAZ-ZETCQYMHSA-N	92832	p	C8H16N2O3	188.116	pos	189.123	H+	8.6	-	-	no spectrum		405487712	5.10852e+08	242598172	588510912	133906340	505415832	1466164813	2032003008	6.63146e+08	1591878091	540606152	1844444160	9.61183e+08	1197165952	6.88954e+08	1028776432	920299200	1795786138	2476219085		1	1.25985	0.598287	1.45137	0.330235	0.330235	1.45137		1	2.90091	4.02046	1.31208	3.14964	1.31208	4.02046
(queuine)	WYROLENTHWJFLR-ACLDMZEESA-N	114881	p	C12H15N5O3	277.117	neg	276.11	H-	5	-	-	no spectrum	no standard; ID is putative	1.06919e+07	6.91953e+06	5.62995e+06	5.65959e+06	6272654	1.12607e+07	5296515	4.56929e+06	4.36137e+06	4.29463e+06	9.13e+06	4408161	2.74476e+06	2.74898e+06	3.40397e+06	9.23519e+06	3.6748e+06	2.32684e+06	3.03053e+06		1	0.647173	0.52656	0.529333	0.586671	0.52656	0.647173		1	0.470355	0.405774	0.38731	0.381383	0.381383	0.470355
2-aminobutanoate	QWCKQJZIFLGMSD-VKHMYHEASA-N	80283	v	C4H9NO2	103.063	neg	102.056	H-	11.3	10.5	0.8	no spectrum		51211	124447	221784	112710	82952.6	92254.1	191927	268899	148471	119817	102264	308073	307561	291148	313302	176841	454782	490045	258516		1	2.43009	4.33078	2.20089	1.61982	1.61982	4.33078		1	2.08041	2.91477	1.60937	1.29878	1.29878	2.91477
2-oxoglutarate	KPGXRSRHYNQIFN-UHFFFAOYSA-N	51	v	C5H6O5	146.022	neg	145.014	H-	16.2	15.5	0.7	no spectrum	synonym: alpha-ketoglutarate	81265.7	1.76134e+06	7.29942e+06	267253	59114.8	224126	1.08233e+07	4.14733e+06	2.52027e+06	1.27498e+06	1.09199e+06	1.53948e+07	7.47611e+06	3.91323e+06	174182	705554	3.28887e+06	970613	166422		1	21.6739	89.8217	3.28863	0.727427	0.727427	89.8217		1	48.2911	18.5044	11.2449	5.68866	5.68866	48.2911
2'-deoxyguanosine	YKBGVTZYEHREMT-KVQBGUIXSA-N	187790	v	C10H13N5O4	267.097	neg	266.089	H-	8.5	7.8	0.7	no spectrum		23852.8	153823	185514	47843.4	49135.3	138376	313829	306096	186573	148642	275763	702910	398435	98892.4	148749	246917	279264	290135	156569		1	6.44882	7.77743	2.00577	2.05994	2.00577	7.77743		1	2.26794	2.21206	1.34831	1.07419	1.07419	2.26794
2'-deoxyuridine	MXHRCPNRJAMMIM-SHYZEUOFSA-N	13712	v	C9H12N2O5	228.075	neg	227.067	H-	4.7	4.03	0.67	no spectrum		102969	31312.5	327.597	18239.9	2877.5	997471	240960	8.02618e+06	3849.15	25703.7	1.64279e+06	1.17785e+07	240900	54786.4	34258.4	2.83907e+06	423221	30238.3	43236.8		1	0.304097	0.00318151	0.17714	0.0279453	0.00318151	0.304097		1	0.241571	8.04653	0.00385891	0.0257689	0.00385891	8.04653
3',5'-cyclic-AMP	IVOMOUWHDPKRLL-KQYNXXCUSA-N	6076	v	C10H12N5O6P	329.053	pos	330.06	H+	9.5	9.6	-0.1	no spectrum		214748	2.6352e+06	6.63937e+06	2.18238e+06	2.84063e+06	226908	7.32961e+06	1.01017e+07	1.86665e+06	1.32117e+07	769361	9.94247e+06	7.65438e+06	5.49646e+06	4.17258e+06	2.17895e+06	6.75338e+06	6.74168e+06	1.12121e+07		1	12.2711	30.917	10.1625	13.2277	10.1625	30.917		1	32.3021	44.5188	8.22646	58.2248	8.22646	58.2248
4-guanidinobutanoate	TUHVEAJXIMEOSA-UHFFFAOYSA-N	500	v	C5H11N3O2	145.085	pos	146.092	H+	11.7	11.6	0.1	60.06, 86.06, 87.04, 104.07, 128.08		98487329	5.96975e+08	389706794	235339220	286759812	132031650	9.16158e+08	841861112	495317648	2.17076e+08	209832368	1403908651	1025601075	2621115648	6.59588e+08	431654148	840220224	1457286668	1049231992		1	6.06144	3.95692	2.38954	2.91164	2.38954	6.06144		1	6.93892	6.37621	3.75151	1.64412	1.64412	6.93892
4-hydroxy-proline	PMMYEEVYMWASQN-QWWZWVQMSA-N	440014	v	C5H9NO3	131.058	pos	132.066	H+	11.3	11	0.3	no spectrum	no standard; ID is putative	2.48405e+06	8.30009e+06	1.38995e+07	9045210	3133998	3.10278e+06	2.30859e+07	5.47616e+07	1.29579e+07	1.40253e+07	4.95674e+06	3.22878e+07	3.61793e+07	11760801	1.61606e+07	11527947	2.99429e+07	2.32028e+07	4.99147e+06		1	3.34135	5.59548	3.64131	1.26165	1.26165	5.59548		1	7.44038	17.6492	4.17623	4.52023	4.17623	17.6492
7-methyladenine	HCGHYQLFMPXSDU-UHFFFAOYSA-N	71593	v	C6H7N5	149.07	pos	150.077	H+	4	-	-	133.05		4.39658e+06	7.34486e+06	8.55344e+06	15667698	39709349	2.48229e+06	1.0689e+07	1.18322e+07	1.93093e+07	55340664	3.3956e+06	1.45175e+07	14922971	44516428	4.71034e+07	6.87611e+06	27820146	6.32322e+07	1.23017e+08		1	1.67058	1.94547	3.56361	9.03187	1.67058	9.03187		1	4.3061	4.76663	7.77881	22.2942	4.3061	22.2942
adenine	GFFGJBXGBJISGV-UHFFFAOYSA-N	190	v	C5H5N5	135.054	pos	136.062	H+	4.5	4.5	0	119.04, 92.02, 65.01		997245344	1499301414	2192243016	416083068	354176616	905052896	2081569306	2548913792	9.42872e+08	1688277248	1136206976	2401511339	794554176	596877056	9.60579e+08	1916438336	1475108368	9.80309e+08	1133779213		1	1.50344	2.1983	0.417232	0.355155	0.355155	2.1983		1	2.29994	2.81631	1.04179	1.86539	1.04179	2.81631
adenosine	OIRDTQYFTABQOQ-KQYNXXCUSA-N	60961	v	C10H13N5O4	267.097	pos	268.104	H+	4.8	4.6	0.2	136.06		2774461216	2.01649e+08	99317744	22421635	110504272	2345038144	187903944	160070688	2.73987e+07	201040892	1963006312	2.47141e+08	1.00912e+08	42926748	1.59168e+08	3744201536	204000230	5.33501e+07	2.68654e+08		1	0.0726804	0.0357971	0.00808144	0.0398291	0.00808144	0.0726804		1	0.0801283	0.0682593	0.0116837	0.0857303	0.0116837	0.0857303
alanine	QNAYBMKLOCPYGJ-REOHCLBHSA-N	5950	v	C3H7NO2	89.0477	neg	88.0404	H-	12.3	11.7	0.6	no spectrum		86579.7	133119	27863.5	19711.6	16596.4	478441	445939	2.67431e+06	32185	42376.7	1.3347e+06	5.00788e+06	406997	52877.7	61608.7	1.54599e+06	7.10676e+06	514487	48542.8		1	1.53753	0.321825	0.22767	0.191689	0.191689	1.53753		1	0.932067	5.58963	0.0672706	0.0885725	0.0672706	5.58963
aminoadipic acid	OYIFNHCXNCRBQI-UHFFFAOYSA-N	469	v	C6H11NO4	161.069	neg	160.062	H-	9.4	8.8	0.6	no spectrum		2601.77	79836.8	1.75705e+06	423631	3516.04	14347.9	829896	729293	636986	151377	44282.6	1.34171e+06	3.58696e+06	2.27376e+06	1.20426e+06	47213.6	2.75617e+06	2.25814e+06	222798		1	30.6855	675.328	162.824	1.3514	1.3514	675.328		1	57.841	50.8292	44.3957	10.5504	10.5504	57.841
arginine	ODKSFYDXXFIFQN-BYPYZUCNSA-N	6322	v	C6H14N4O2	174.112	pos	175.119	H+	21.5	22.4	-0.9	60.06, 70.07, 116.07, 130.1		42559571	7.50374e+07	2.89059e+07	18556520	1.87882e+07	45932231	154154096	67377589	2.09689e+07	35852352	65737369	3.43531e+08	135604434	22507358	2.4465e+07	141800658	126065128	3.26973e+07	2.67281e+07		1	1.76311	0.679187	0.436013	0.441456	0.436013	1.76311		1	3.35612	1.46689	0.456519	0.780549	0.456519	3.35612
asparagine	DCXYFEDJOCDNAF-REOHCLBHSA-N	6267	v	C4H8N2O3	132.053	pos	133.061	H+	12.5	12.8	-0.3	74.02, 87.06, 88.04		1.60732e+07	1.34468e+07	3.8302e+06	1.32808e+06	1.71442e+06	1.3354e+07	3.17232e+07	1.49236e+07	2.4903e+06	3.74579e+06	5.06175e+07	3.62486e+07	3.92766e+06	1.6645e+06	2.55891e+06	33357831	7397544	3.01399e+06	2972201		1	0.836599	0.238298	0.0826272	0.106663	0.0826272	0.836599		1	2.37555	1.11754	0.186483	0.280499	0.186483	2.37555
aspartate	CKLJMWTZIZZHCS-REOHCLBHSA-N	5960	v	C4H7NO4	133.038	pos	134.045	H+	14.2	14	0.2	74.02, 88.04, 116.03		1.17564e+08	3.25724e+07	7.94153e+06	2136025	2.90796e+06	113339072	1.01241e+08	8.2056e+07	3.22639e+06	7.86787e+06	1.28783e+08	8.31106e+07	3.58795e+06	5.20505e+06	5.28602e+06	222749632	5.22999e+06	8.53401e+06	1.02827e+07		1	0.27706	0.0675505	0.018169	0.0247351	0.018169	0.27706		1	0.89326	0.723987	0.0284667	0.0694189	0.0284667	0.89326
betaine	KWIUHFFTVRNATP-UHFFFAOYSA-O	248	v	C5H12NO2+	118.086	pos	118.086	none	6.75	6.7	0.05	58.07, 59.07		110978622	1.43929e+08	95580754	96551260	175993320	132449380	3.06538e+08	458732282	2.17839e+08	2226002640	117601236	4.52386e+08	2.16894e+08	271070800	4.23684e+08	286049996	194678492	4.0281e+08	7.952e+08		1	1.29691	0.861254	0.869999	1.58583	0.861254	1.58583		1	2.31438	3.46345	1.6447	16.8064	1.6447	16.8064
biotin	YBJHBAHKTGYVGT-ZKWXMUAHSA-N	171548	v	C10H16N2O3S	244.088	neg	243.081	H-	8.4	7.7	0.7	no spectrum		39815.7	8022.21	14035.3	10324.4	10125.2	77424.8	5327.63	49457.2	7332.42	11409	168475	217893	8081.9	4950.71	6268.89	134480	9691.62	6213.06	4262.21		1	0.201484	0.352506	0.259305	0.254303	0.201484	0.352506		1	0.0688103	0.638777	0.0947038	0.147357	0.0688103	0.638777
carnitine	PHIQHXFUZVPYII-ZCFIWIBFSA-O	10918	v	C7H15NO3	161.105	pos	162.112	H+	9.8	9.6	0.2	60.08, 102.09, 103.04, 162.11		3.53665e+07	36525704	45589429	32262403	39668420	6.10098e+07	1.47736e+08	155049890	6.4636e+07	171268888	4.95625e+07	1.31756e+08	1.12987e+08	40629628	1.21491e+08	184504906	94556014	1.21681e+08	2.07015e+08		1	1.03278	1.28906	0.912232	1.12164	0.912232	1.28906		1	2.42151	2.54139	1.05944	2.80724	1.05944	2.80724
citrulline	RHGKLRLOHDJJDR-BYPYZUCNSA-N	9750	v	C6H13N3O3	175.096	neg	174.088	H-	14.2	13.6	0.6	no spectrum		115627	48268.2	19694.2	5620.58	1905.8	208084	176570	274096	6621.22	28873.4	399738	516149	185089	9926.01	22093.5	440849	771793	181702	11913.9		1	0.417446	0.170325	0.0486095	0.0164823	0.0164823	0.417446		1	0.848554	1.31724	0.03182	0.138759	0.03182	1.31724
creatinine	DDRJAANPRJIHGJ-UHFFFAOYSA-N	588	v	C4H7N3O	113.059	pos	114.066	H+	5	4.7	0.3	68.05, 69.07, 72.08		5.53549e+06	4.87826e+06	4.41034e+06	4.00891e+06	5.09735e+06	4.75422e+06	4.79324e+06	5.39419e+06	3.20906e+06	5.94798e+06	4.67839e+06	6.18155e+06	4.42988e+06	4.06497e+06	4.69029e+06	4.71639e+06	4.92957e+06	5.30337e+06	1.00266e+07		1	0.881269	0.796738	0.724219	0.920848	0.724219	0.920848		1	1.00821	1.13461	0.674992	1.25109	0.674992	1.25109
cytidine	UHDGCWIWMRVCDJ-XVFCMESISA-N	6175	v	C9H13N3O5	243.086	neg	242.078	H-	8.7	8.2	0.5	109.04, 42.00, 81.05		267370	33453.7	31313.1	27539.2	46743.8	573464	50263.5	659914	25587.1	41331.1	1.39773e+06	1.7367e+06	51104.6	21655.2	36557.1	1.19665e+06	76644.3	40575.5	47163.5		1	0.125122	0.117115	0.103	0.174829	0.103	0.174829		1	0.0876489	1.15075	0.0446184	0.0720728	0.0446184	1.15075
cytosine	OPTASPLRGRRNAP-UHFFFAOYSA-N	597	v	C4H5N3O	111.043	pos	112.051	H+	6.5	6.5	0	69.05, 95.02		119763811	2.97503e+08	134887559	11549772	3.54346e+07	134906600	3.44414e+08	221016226	37688826	1.20708e+08	176843136	654741216	9.16231e+07	451627176	3.39941e+07	354040608	612431412	2.02286e+08	8.65686e+07		1	2.48408	1.12628	0.0964379	0.29587	0.0964379	2.48408		1	2.55298	1.63829	0.27937	0.894752	0.27937	2.55298
decanoate	GHVNFZFCNZKVNT-UHFFFAOYSA-N	2969	v	C10H20O2	172.146	neg	171.139	H-	1.7	1.6	0.1	no spectrum	synonym: capric acid	3.86852e+06	2.3128e+06	2.48621e+06	2.72499e+06	3.42229e+06	4.13779e+06	1.85115e+06	1.96146e+06	2.65507e+06	3.29848e+06	3.80853e+06	1.80225e+06	1.45266e+06	1.60449e+06	1.90342e+06	3.60885e+06	1.61219e+06	1.34158e+06	2.1758e+06		1	0.597851	0.642679	0.704403	0.884651	0.597851	0.884651		1	0.447376	0.474035	0.641663	0.79716	0.447376	0.79716
disaccharide (maltose)	GUBGYTABKSRVRQ-PICCSMPSSA-N	439186	v	C12H22O11	342.116	neg	341.109	H-	12.6	12.4-13.7	0	59.01, 89.02, 119.03, 179.06 (maltose and lactose)	many peaks for maltose and lactose standards, trehalose: 13.4	2.25634e+06	4.26932e+06	8.80688e+06	69826.6	43008.3	2.95508e+07	2.00663e+07	3.91776e+06	78079.3	86616	1.52034e+08	59821243	5.45449e+07	147816	227974	3.28281e+07	4.458e+06	180738	108100		1	1.89215	3.90318	0.0309469	0.0190611	0.0190611	3.90318		1	0.679043	0.132577	0.00264221	0.00293109	0.00264221	0.679043
ergothioneine	SSISHJJTAXXQAX-ZETCQYMHSA-O	124079411	v	C9H16N3O2S+	230.096	pos	230.096	none	11	10.9	0.1	no spectrum	synonyms: mercaptohistidine betaine	1.64012e+07	1.66049e+06	1.05643e+06	449740	297093	2.90535e+07	2.86615e+06	2.75847e+06	160688	1.01449e+06	1.90612e+07	4.21641e+06	1.76302e+06	491552	579950	5.41112e+07	8.0284e+06	852213	1.86515e+06		1	0.101242	0.064412	0.0274212	0.0181142	0.0181142	0.101242		1	0.0986509	0.0949446	0.00553076	0.0349179	0.00553076	0.0986509
fumarate	VZCYOOQTPOCHFL-OWOJBTEDSA-N	444972	v	C4H4O4	116.011	neg	115.004	H-	16.8	16.15	0.65	no spectrum		70533.5	947433	4.21853e+06	859983	41203.9	203856	3.85118e+06	3.17685e+06	3.97053e+06	1.32106e+06	1.67954e+06	5.04551e+06	6.37414e+06	6.35243e+06	390612	256567	3.22652e+06	1.4802e+06	168572		1	13.4324	59.8089	12.1925	0.584175	0.584175	59.8089		1	18.8917	15.5838	19.4771	6.48038	6.48038	19.4771
glutamate	WHUUTDBJXJRKMK-VKHMYHEASA-N	33032	v	C5H9NO4	147.053	neg	146.046	H-	14.6	14.1	0.5	102.06, 128.04		3.07151e+06	2.62768e+06	4.28215e+06	215374	172291	1.20987e+07	1.19877e+07	1.05375e+07	486152	405923	1.66251e+07	2.89935e+07	1.38204e+06	343366	353060	1.86777e+07	1.18211e+07	864455	417674		1	0.855503	1.39415	0.0701198	0.0560932	0.0560932	1.39415		1	0.990828	0.870966	0.0401823	0.033551	0.033551	0.990828
glutamine	ZDXPYRJPNDTMRX-VKHMYHEASA-N	5961	v	C5H10N2O3	146.069	pos	147.076	H+	12.2	12.3	-0.1	84.04, 101.07, 130.05		75076050	79768640	5.71245e+07	4.40657e+06	3.48598e+06	7.87838e+07	147458620	100944544	4.87671e+06	1.20814e+07	2.4079e+08	184958828	6.32793e+07	4.03276e+06	6.77933e+06	207680292	184404484	8.42543e+06	7.94076e+06		1	1.0625	0.760888	0.0586947	0.0464326	0.0464326	1.0625		1	1.87169	1.28129	0.0618999	0.153349	0.0618999	1.87169
guanine	UYTPUPDQBNUYGX-UHFFFAOYSA-N	764	v	C5H5N5O	151.049	pos	152.057	H+	7.75	7.8	-0.05	135.03, 152.06		3.38663e+07	2.79729e+08	378470748	3.70562e+07	3.23638e+07	51937843	407494656	523492336	121371136	6.27993e+07	98608990	5.44936e+08	2.06344e+08	56624460	9.63464e+07	169699330	303479716	2.04069e+08	1.55071e+08		1	8.2598	11.1755	1.09419	0.955637	0.955637	11.1755		1	7.84581	10.0792	2.33685	1.20912	1.20912	10.0792
guanosine	NYHBQMYGNKIUIF-UUOKFMHZSA-N	6802	v	C10H13N5O5	283.092	neg	282.084	H-	9.7	9.35	0.35	150.04, 133.02, 108.02		165673	15392.9	7297.49	6972.4	10031.1	566776	30555.1	306752	7511.46	18828.4	953345	774432	55946.6	12209.1	27340.2	1.00607e+06	68216.6	26712.7	41477.9		1	0.0929112	0.0440475	0.0420853	0.0605477	0.0420853	0.0929112		1	0.0539104	0.541223	0.013253	0.0332201	0.013253	0.541223
hypoxanthine	FDGQSTZJBFJUBT-UHFFFAOYSA-N	790	v	C5H4N4O	136.039	neg	135.031	H-	6.3	5.77	0.53	65.01, ,66.01, 92.03, 41.01		508597	9.41336e+06	1.98392e+07	1.37999e+07	237781	1.4258e+06	3.36254e+07	3.42647e+07	3.25295e+07	5.95996e+06	3.00345e+06	5.40031e+07	4.65535e+07	2.6464e+07	1.7423e+07	3.48168e+06	7.55619e+07	5.93152e+07	2.21394e+07		1	18.5085	39.0078	27.1332	0.467523	0.467523	39.0078		1	23.5836	24.032	22.815	4.18009	4.18009	24.032
inosine	UGQMRVRMYYASKQ-KQYNXXCUSA-N	6021	v	C10H12N4O5	268.081	neg	267.073	H-	7.9	7.3	0.6	no spectrum		200248	16614.7	30408	10804.9	3227.2	850924	83155.4	1.74771e+06	36291.5	19947.5	1.95957e+06	3.06983e+06	255290	91856.7	133645	1.01362e+06	156555	67203.4	39657.9		1	0.0829704	0.151852	0.0539574	0.016116	0.016116	0.151852		1	0.0977237	2.0539	0.0426495	0.0234422	0.0234422	2.0539
isoleucine	AGPKZVBTJJNPAG-WHFBIAKZSA-N	6306	v	C6H13NO2	131.095	pos	132.102	H+	8	7.9	0.1	69.07, 86.1		1.17029e+08	9.80498e+07	2050012471	8.3501e+06	1.16555e+07	126609055	48477950	8.22035e+08	1.17678e+07	1.77264e+07	1.82075e+08	5.48549e+08	1.44885e+07	84359414	1.25135e+07	500740408	1.5535e+07	7.24022e+07	11507010		1	0.837825	17.5171	0.0713507	0.0995948	0.0713507	17.5171		1	0.382895	6.49271	0.0929456	0.140009	0.0929456	6.49271
lactate	JVTAAEKCZFNVCJ-REOHCLBHSA-N	107689	v	C3H6O3	90.0317	neg	89.0244	H-	8.8	8.1	0.7	41.00, 43.02		1.78539e+06	3.31665e+06	6.02407e+06	2.56239e+06	1.21276e+06	3.82833e+06	1.50476e+07	5.23048e+07	7.34026e+06	1.54648e+06	2.53569e+06	1.75449e+07	8.04271e+07	6.18422e+07	6.28941e+07	8294927	94411608	5.29104e+07	4.55222e+07		1	1.85766	3.37409	1.4352	0.679266	0.679266	3.37409		1	3.93058	13.6626	1.91735	0.403958	0.403958	13.6626
laurate	POULHZVOKOAJMA-UHFFFAOYSA-N	3893	v	C12H24O2	200.178	neg	199.17	H-	1.65	1.6	0.05	no spectrum	synonym: dodecanoic acid; C12:0	3.30581e+06	2.2128e+06	2.01741e+06	2.17841e+06	2.29295e+06	3.33579e+06	1.8392e+06	1.90221e+06	2.43624e+06	2.3997e+06	3.06228e+06	1.74774e+06	1.40617e+06	1.76378e+06	1.93818e+06	3.09991e+06	1473190	1.37664e+06	1.94027e+06		1	0.669367	0.610262	0.658966	0.693612	0.610262	0.693612		1	0.551354	0.570243	0.730332	0.719378	0.551354	0.730332
leucine	ROHFNLRQFUQHCH-UHFFFAOYSA-N	857	v	C6H13NO2	131.095	pos	132.102	H+	7.5	7.5	0	86.1		1.6125e+08	9.63262e+07	5.14434e+07	11077086	1.84772e+07	164162652	8.57713e+07	1158762678	1.07407e+07	2.76757e+07	1.10312e+08	8.39919e+08	1.37508e+07	60415054	2.11411e+07	790635912	23479040	113386045	2.80234e+07		1	0.597373	0.319029	0.0686953	0.114587	0.0686953	0.597373		1	0.522478	7.05863	0.0654273	0.168587	0.0654273	7.05863
lysine	KDXKERNSBIXSRK-YFKPBYRVSA-N	5962	v	C6H14N2O2	146.106	pos	147.113	none	21	21.9	-0.9	84.08, 130.09		2.84514e+07	2.30551e+07	9.11818e+06	7.29582e+06	5.65613e+06	70277678	2.49145e+07	1.59757e+07	6.68483e+06	1.50454e+07	2.15572e+07	3.64117e+07	1.76578e+07	6881551	1.15426e+07	29501812	1.73591e+07	2.07126e+07	9.74812e+06		1	0.810333	0.320482	0.256431	0.1988	0.1988	0.810333		1	0.354515	0.227322	0.0951203	0.214084	0.0951203	0.354515
methionine	FFEARJCKVFRZRR-BYPYZUCNSA-N	6137	v	C5H11NO2S	149.051	pos	150.058	H+	8.6	8.6	0	56.05, 61.01, 102.06, 104.05, 133.03		1.07773e+07	27710241	8.02729e+06	2.68699e+06	1.55708e+06	1.5083e+07	5.91645e+07	1.58186e+08	2.3512e+06	5.38861e+06	2.62994e+07	1.50633e+08	5.19824e+06	6779332	3.30747e+06	6.84232e+07	12530324	1.07723e+08	6.28549e+06		1	2.57118	0.744836	0.24932	0.144478	0.144478	2.57118		1	3.92258	10.4877	0.155884	0.357263	0.155884	10.4877
monosaccharide (glucose)	WQZGKKKJIJFFOK-GASJEMHNSA-N	5793	v	C6H12O6	180.063	neg	179.056	H-	12.8	range	0	no spectrum	allose: many peaks (8.6, 9.3, 10.5, 14, 14.5); galactose: 10.9; mannose: 10.5; glucose: 11.1	29666.4	342865	1.17286e+06	795968	17608.1	291250	1.65258e+06	1.84481e+06	2.12155e+06	1.24641e+06	895530	2.94592e+06	2.47472e+06	4.45098e+06	2.05048e+06	1.0954e+06	1.30514e+06	2.78383e+06	2.88531e+06		1	11.5574	39.5349	26.8307	0.593538	0.593538	39.5349		1	5.6741	6.3341	7.28428	4.27952	4.27952	7.28428
myristate	TUNFSRHWOTWDNC-UHFFFAOYSA-N	11005	v	C14H28O2	228.209	neg	227.202	H-	1.6	1.6	0	no spectrum	synonyms: tetradecanoic acid, C14:0	1.8191e+07	1.03901e+07	1.02576e+07	9.6123e+06	9.40187e+06	1.74798e+07	8.62841e+06	9.18237e+06	8.82215e+06	7.31772e+06	16601130	8117998	6.10787e+06	7914818	5.89639e+06	1.6314e+07	7.32069e+06	6.26757e+06	6.82682e+06		1	0.571168	0.563882	0.52841	0.516842	0.516842	0.571168		1	0.493622	0.525313	0.504706	0.418639	0.418639	0.525313
N-acetyl-glutamate	RFMMMVDNIPUKGG-UHFFFAOYSA-N	185	v	C7H11NO5	189.064	neg	188.056	H-	15.1	14.9	0.2	59.01, 102.06, 128.03		239744	719228	3.61401e+06	2.32336e+06	278186	2.57886e+06	4796224	5.76011e+06	4.19523e+06	1.13285e+06	3.99143e+06	1.26629e+07	1.8969e+07	5.35679e+06	2.57297e+06	3.63836e+06	9700563	2.09523e+06	1.30687e+06		1	2.99998	15.0744	9.691	1.16034	1.16034	15.0744		1	1.85982	2.23358	1.62677	0.439283	0.439283	2.23358
N-acetylornithine	JRLGPAXAGHMNOL-LURJTMIESA-N\	439232	v	C7H14N2O3	174.1	pos	175.108	H+	10.8	-	-	70.07, 112.08, 129.10	no standard; ID is putative	1.18906e+07	1.74765e+07	1.40855e+07	7.13637e+06	5220645	1.85517e+07	7.57632e+07	89543424	8.11545e+06	2.64071e+07	1.53639e+07	84910544	5.15445e+07	6.81068e+06	1.73693e+07	40686370	6.71717e+07	6.58793e+07	2.71569e+07		1	1.46978	1.1846	0.60017	0.439058	0.439058	1.46978		1	4.08389	4.82669	0.43745	1.42343	0.43745	4.82669
nicotinamide	DFPAKSUCGFBDDF-UHFFFAOYSA-N	936	v	C6H6N2O	122.048	pos	123.055	H+	2.5	2.6	-0.1	80.05, 96.04		39446091	5.94072e+07	41119884	10939044	1.46529e+07	28213174	9.28538e+07	2.85731e+07	1.04238e+07	1.519e+07	28450524	113992920	26327273	19016967	16152650	56479025	4.13375e+07	1.13803e+07	3.19036e+07		1	1.50604	1.04243	0.277316	0.371466	0.277316	1.50604		1	3.29115	1.01276	0.369466	0.538399	0.369466	3.29115
nicotinate	PVNIIMVLHYAWGP-UHFFFAOYSA-N	938	v	C6H5NO2	123.032	neg	122.025	H-	7.4	6.9	0.5	78.04	synonym: niacin	72665.7	60121.2	374179	482191	485403	208131	225320	485248	964259	976618	332667	297115	847138	2221019	1.96986e+06	465292	655011	1.25084e+06	2.88718e+06		1	0.827367	5.14932	6.63574	6.67994	0.827367	6.67994		1	1.08259	2.33145	4.63294	4.69232	1.08259	4.69232
oleate	ZQPPMHVWECSIRJ-KTKRTIGZSA-N	445639	v	C18H34O2	282.256	neg	281.249	H-	1.6	2.3	-0.7	no spectrum		1.14176e+06	1.17035e+06	955735	521124	841422	1.01355e+06	1.604e+06	1.44173e+06	710420	955285	1.01509e+06	1.64876e+06	1.79111e+06	1.16705e+06	970469	894388	1.38215e+06	1.69394e+06	1.28475e+06		1	1.02504	0.837072	0.456422	0.736952	0.456422	1.02504		1	1.58254	1.42245	0.700919	0.94251	0.700919	1.58254
palmitate	IPCSVZSSVZVIGE-UHFFFAOYSA-N	985	v	C16H32O2	256.24	neg	255.233	H-	1.6	1.6	0	no spectrum	synonyms: hexadecanoic acid, C16:0	1.65161e+08	106499568	1.05838e+08	9.77032e+07	100718424	1.5851e+08	9.18308e+07	9.50133e+07	9.38591e+07	8.31173e+07	1.55626e+08	8.97345e+07	7.31672e+07	8.85848e+07	7.30001e+07	1.50731e+08	8.4141e+07	7.89067e+07	8.0789e+07		1	0.644824	0.640818	0.591565	0.609821	0.591565	0.644824		1	0.579337	0.599415	0.592133	0.524365	0.524365	0.599415
palmitoleate	SECPZKHBENQXJG-FPLPWBNLSA-N	445638	v	C16H30O2	254.225	neg	253.217	H-	1.7	1.6	0.1	no spectrum		1.22423e+06	4.60151e+06	2.24835e+06	385088	488527	2.38656e+06	1.58807e+07	1.251e+07	383458	1.35039e+06	1.95322e+06	10442504	7.95612e+06	2.56783e+06	1.27623e+06	4.09881e+06	7.94098e+06	2.49758e+06	1.42584e+06		1	3.75869	1.83654	0.314555	0.399048	0.314555	3.75869		1	6.65421	5.24183	0.160674	0.56583	0.160674	6.65421
pantothenate	GHOKWGTUZJEAQD-ZETCQYMHSA-N	6613	v	C9H17NO5	219.111	pos	220.118	H+	7.77	7.6	0.17	90.06		3.14783e+06	2.83596e+07	8.95446e+07	95070136	4.58562e+07	5.47333e+06	5.78061e+07	175977818	1.75746e+08	3.57116e+08	8.97135e+06	7.54417e+07	165509352	327843160	2.63408e+08	1.89089e+07	132037220	3.92289e+08	6.17404e+08		1	9.00927	28.4465	30.2018	14.5676	9.00927	30.2018		1	10.5614	32.1519	32.1095	65.2465	10.5614	65.2465
phenylalanine	COLNVLDHVKWLRT-QMMMGPOBSA-N	6140	v	C9H11NO2	165.079	neg	164.072	H-	8.9	8.03	0.87	72.01, 103.05, 147.05		152194	1.48717e+06	24722	13687	11316.7	690373	8.93438e+06	1.23645e+07	45545.4	133679	2.22085e+06	3.22922e+07	3.91333e+06	69260.7	45906.3	2.05289e+06	5.66656e+06	5.96079e+06	55747.4		1	9.77157	0.162438	0.0899317	0.0743574	0.0743574	9.77157		1	12.9414	17.91	0.0659722	0.193634	0.0659722	17.91
proline	ONIBWKKTOPOVIA-UHFFFAOYSA-N	614	v	C5H9NO2	115.063	pos	116.071	H+	8.75	8.7	0.05	70.07		4.88637e+07	2.47794e+07	2.0992e+07	11239098	1.48215e+07	4.82544e+07	3.13411e+07	95099881	2.32722e+07	2.44464e+07	6.86497e+07	1.04062e+08	94218990	27904022	1.79398e+07	134924838	9.62929e+07	2.52991e+07	3.11066e+07		1	0.507113	0.429603	0.230009	0.303323	0.230009	0.507113		1	0.649498	1.9708	0.482281	0.506614	0.482281	1.9708
pyridoxine	LXNHXLLTXMVWPM-UHFFFAOYSA-N	1054	v	C8H11NO3	169.074	pos	170.081	H+	2.75	2.8	-0.05	no spectrum		1.45984e+06	2.856e+06	4.92051e+06	1.13042e+07	2.66445e+07	1.57573e+06	3.92271e+06	5.42411e+06	1.52728e+07	33227682	2.10345e+06	4.34794e+06	5.19424e+06	91308260	2.42827e+07	2.81058e+06	6.18311e+06	1.23359e+07	48708015		1	1.95638	3.37057	7.74347	18.2516	1.95638	18.2516		1	2.48946	3.44228	9.69251	21.0872	2.48946	21.0872
pyroglutamate	ODHCTXKNWHHXJC-UHFFFAOYSA-N	499	v	C5H7NO3	129.043	neg	128.035	H-	10.4	10.3	0.1	no spectrum	synonym: 5-oxo-proline	394517	290141	1.12665e+06	195509	71755.2	880774	1.92864e+06	1.5348e+06	933577	193343	2.35904e+06	4.39382e+06	4.81103e+06	875867	470479	1.84637e+06	3.84093e+06	874825	138306		1	0.735434	2.85577	0.495566	0.181881	0.181881	2.85577		1	2.18971	1.74256	1.05995	0.219515	0.219515	2.18971
raffinose	MUPFEKGTMRGPLJ-ZQSKZDJDSA-N	439242	v	C18H32O16	504.169	neg	503.162	H-	15.2	14.55	0.65	no spectrum		566847	2.08275e+06	2.92567e+06	84760.4	44485.6	2.4742e+06	5.17145e+06	3.28705e+06	202101	102734	1.66304e+07	1.66949e+07	2.23964e+07	362589	173600	4.31229e+06	1.02081e+07	712383	110978		1	3.67427	5.16131	0.14953	0.0784791	0.0784791	5.16131		1	2.09015	1.32853	0.0816834	0.0415221	0.0415221	2.09015
salicylate	YGSDEFSMJLZEOE-UHFFFAOYSA-N	338	v	C7H6O3	138.032	neg	137.024	H-	3.1	2.8	0.3	65.04, 93.03		4.61861e+06	8.07022e+06	9.95868e+06	1.46842e+07	1.3354e+07	5.05432e+06	5.01499e+06	7.80677e+06	1.44214e+07	1.19257e+07	3.84494e+06	5269926	8.85486e+06	1.72337e+07	1.61038e+07	4.55582e+06	6.65354e+06	1.37715e+07	2.15302e+07		1	1.74733	2.15621	3.17936	2.89135	1.74733	3.17936		1	0.992218	1.54457	2.85328	2.35951	0.992218	2.85328
serine	MTCFGRXMJLQNBG-REOHCLBHSA-N	5951	v	C3H7NO3	105.043	pos	106.05	H+	12.75	12.8	-0.05	60.05, 70.03, 88.04		1.90019e+07	1.76738e+07	10161350	3.36284e+06	3.41339e+06	2.11242e+07	36973595	7.22263e+07	4.43344e+06	7.18977e+06	2.90486e+07	8.14566e+07	1.16937e+07	6.00533e+06	4.10621e+06	63828011	1.11492e+07	5.26285e+06	5.00337e+06		1	0.930105	0.534754	0.176973	0.179634	0.176973	0.930105		1	1.7503	3.41913	0.209875	0.340357	0.209875	3.41913
stachyose	UQZIYBXSHAGNOE-XNSRJBNMSA-N	439531	v	C24H42O21	666.222	neg	665.215	H-	16.7	16.46	0.24	no spectrum		608514	1.44416e+06	1.63582e+06	34596.6	15847.7	3.40696e+06	3.53825e+06	3.46388e+06	114749	46295.5	4.89907e+06	7.00122e+06	9.30755e+06	1.26681e+06	136146	5.51853e+06	9.42455e+06	659678	56534.1		1	2.37326	2.68822	0.0568542	0.0260433	0.0260433	2.68822		1	1.03854	1.01671	0.0336809	0.0135885	0.0135885	1.03854
stearate	QIQXTHQIDYTFRH-UHFFFAOYSA-N	5281	v	C18 H36 O2	284.272	neg	283.264	H-	1.6	1.6	0	no spectrum	synonyms: octadecanoic acid, C18:0	2.81945e+08	192738240	1.91262e+08	1.72214e+08	173924176	2.73308e+08	1.68263e+08	1.7606e+08	1.65539e+08	1.4895e+08	2.71518e+08	1.7406e+08	1.39655e+08	160302696	1.30949e+08	2.61015e+08	157269664	1.41472e+08	1.44986e+08		1	0.683602	0.678368	0.610808	0.616873	0.610808	0.683602		1	0.615652	0.644182	0.605687	0.544987	0.544987	0.644182
succinate	KDYFGRWQOYBRFD-UHFFFAOYSA-N	1110	v	C4H6O4	118.027	neg	117.019	H-	14.6	14.5	0.1	55.02, 73.03, 99.01		3.07737e+06	1.51164e+07	3.19913e+07	4.11841e+06	472562	6.85992e+06	5.44101e+07	3.71936e+07	2.42731e+07	6.90851e+06	2.32944e+07	6.8021e+07	5.98775e+07	3.68481e+07	7.77321e+06	1.27863e+07	3.58906e+07	1.49966e+07	4.21342e+06		1	4.9121	10.3957	1.33829	0.15356	0.15356	10.3957		1	7.9316	5.42187	3.5384	1.00708	1.00708	7.9316
taurine	XOAAWQZATWQOTB-UHFFFAOYSA-N	1123	v	C2H7NO3S	125.015	pos	126.022	H+	11.6	11.5	0.1	108.01		3.3701e+06	3277158	5.15834e+06	8.71359e+06	2.17069e+07	2.77882e+06	4.94918e+06	4.98197e+06	9.87644e+06	5.49345e+07	3.44469e+06	4.17156e+06	5.30611e+06	72673016	1.4373e+07	5.36716e+06	7.15881e+06	1.35726e+07	6.86405e+07		1	0.972422	1.53062	2.58556	6.44102	0.972422	6.44102		1	1.78104	1.79284	3.55419	19.769	1.78104	19.769
threonine	AYFVYJQAPQTCCC-GBXIJSLDSA-N	6288	v	C4H9NO3	119.058	neg	118.051	H-	13	12.6	0.4	no spectrum		90339.3	158238	35261	17703.9	12577	283679	396532	1.48447e+06	29181.5	28395.4	873384	2.01206e+06	106429	32111.1	34237.3	772584	645364	179485	34822		1	1.7516	0.390318	0.195972	0.13922	0.13922	1.7516		1	1.39782	5.23294	0.102868	0.100097	0.100097	5.23294
thymidine	IQFYYKKMVGJFEH-XLPZGREQSA-N	5789	v	C10H14N2O5	242.09	neg	241.083	H-	3.3	3.3	0	42.00, 125.04		34397.9	7348.51	1.5525e+06	0	0	819120	1.50958e+06	1.93354e+06	0	8.66455e+06	1.0313e+06	5.08967e+06	120363	0	0	1.50331e+06	481150	4117462	0		1	0.213632	45.1334	0	0	0	45.1334		1	1.84293	2.36051	0	10.5779	0	10.5779
thymine	RWQNBRDOKXIBIV-UHFFFAOYSA-N	1135	v	C5H6N2O2	126.043	neg	125.036	H-	3.2	3.2	0	no spectrum		109350	5.12342e+06	4.88216e+06	3.98991e+06	233091	246399	1.14383e+07	1.51697e+07	8.31717e+06	8.71525e+06	253399	1.13313e+07	1.95303e+07	9.2139e+06	1.45256e+06	448544	2.08653e+07	1.95995e+07	8.59849e+06		1	46.8535	44.6472	36.4876	2.13161	2.13161	46.8535		1	46.4221	61.5654	33.7549	35.3705	33.7549	61.5654
tryptophan	QIVBCDIJIAJPQS-SECBINFHSA-N	9060	v	C11H12N2O2	204.09	pos	205.097	H+	8.5	8.6	-0.1	146.06, 188.07		13088307	49754577	3.88019e+06	300802	574471	1.6386e+07	1.41851e+08	67037417	495290	6.17221e+06	4.65971e+07	220618952	4.96542e+07	1.64827e+06	576165	6.50471e+07	3.96511e+07	1.89447e+06	1.10164e+06		1	3.80145	0.296462	0.0229825	0.0438919	0.0229825	3.80145		1	8.65683	4.09115	0.0302265	0.376677	0.0302265	8.65683
tyrosine	OUYCCCASQSFEME-UHFFFAOYSA-N	1153	v	C9H11NO3	181.074	neg	180.067	H-	11.3	10.6	0.7	no spectrum		194659	1.9657e+06	21327.6	36097.2	27657.1	743443	1.368e+07	5.56217e+06	55166.1	91775.8	1.7378e+06	2.55052e+07	1.00893e+07	58415	81706.4	1.71004e+06	1.63688e+07	4.30388e+06	90577.5		1	10.0982	0.109564	0.185438	0.14208	0.109564	10.0982		1	18.4009	7.48163	0.0742036	0.123447	0.0742036	18.4009
uracil	ISAKRJDGNUQOIC-UHFFFAOYSA-N	1174	v	C4H4N2O2	112.027	neg	111.02	H-	3.8	3.37	0.43	42.00, 111.02		4.12594e+06	6.50343e+07	86759694	5.09353e+07	1.03089e+06	1.31077e+07	1.20309e+08	1.32534e+08	8.89002e+07	8.64023e+07	1.75126e+07	1.08817e+08	1.33451e+08	6.92217e+07	499515	3.52046e+07	125305379	1.20499e+08	3.42079e+07		1	15.7623	21.0279	12.3452	0.249856	0.249856	21.0279		1	9.17847	10.1111	6.78228	6.59171	6.59171	10.1111
urate	LEHOTFFKMJEONL-UHFFFAOYSA-N	1175	v	C5H4N4O3	168.028	neg	167.021	H-	12.5	12.4	0.1	no spectrum		29208	40786.1	62559.7	148125	91435.6	93451.1	94195.2	71557.5	210863	370205	231523	146692	256581	584184	584322	3.06924e+06	278541	620931	1.37421e+06		1	1.3964	2.14187	5.07139	3.1305	1.3964	5.07139		1	1.00796	0.765722	2.2564	3.96149	0.765722	3.96149
uridine	DRTQHJPVMGBUCF-XVFCMESISA-N	6029	v	C9H12N2O6	244.07	neg	243.062	H-	6	5.6	0.4	42.00, 110.02, 152.03, 200.06		3439209	106935	155481	103823	152577	1.535e+07	301903	7.53306e+06	92155.9	237257	2.25513e+07	2.37698e+07	478293	149123	398349	2.19646e+07	1.06087e+06	198401	496181		1	0.0310929	0.0452085	0.030188	0.0443641	0.030188	0.0452085		1	0.0196679	0.490752	0.00600362	0.0154564	0.00600362	0.490752
urocanate	LOIYMIARKYCTBW-OWOJBTEDSA-N	736715	v	C6H6N2O2	138.043	neg	137.036	H-	5.8	5.7	0.1	40.02, 50.00, 66.03, 93.04		181869	2.21626e+06	6.36445e+06	2.28516e+06	3.05406e+06	243980	3.91164e+06	6.86207e+06	3.58492e+06	5.80715e+06	222794	4.81784e+06	1.05245e+07	5.701e+06	9.91021e+06	200349	8.80802e+06	9.50398e+06	1.30034e+07		1	12.186	34.9946	12.5648	16.7926	12.186	34.9946		1	16.0326	28.1256	14.6935	23.8018	14.6935	28.1256
valine	KZSNJWFQEVHDMF-BYPYZUCNSA-N	6287	v	C5H11NO2	117.079	neg	116.072	H-	10.1	9.44	0.66	59.01		201910	93602.1	83965	60014.1	58987.6	1.13524e+06	224102	1.38184e+07	84272.4	93203.6	2.57142e+06	1.69288e+07	126389	110522	110782	4.48967e+06	2.10126e+07	1.10918e+06	178002		1	0.463583	0.415853	0.297232	0.292148	0.292148	0.463583		1	0.197405	12.1722	0.074233	0.0821003	0.074233	12.1722
xanthine	LRFVTYWOQMYALW-UHFFFAOYSA-N	1188	v	C5H4N4O2	152.033	neg	151.026	H-	7.4	6.9	0.5	42.00, 80.02, 108.02		142192	3.69309e+06	1.33283e+07	1.8056e+07	3.36939e+06	454639	2.68435e+07	2.31809e+07	36761261	4.42245e+07	437042	37008337	6.52391e+07	1.04236e+08	6.63254e+07	1.76942e+06	6.48201e+07	101180416	111962712		1	25.9725	93.7343	126.983	23.696	23.696	126.983		1	59.0435	50.9874	80.8581	97.2738	50.9874	97.2738
xylitol	HEBKCHPVOIAQTA-NGQZWQHPSA-N	6912	v	C5H12O5	152.068	neg	151.061	H-	9.1	8.35	0.75	59.01, 89.02, 71.01		56899.5	717907	1.26328e+06	738026	181879	118362	1.51546e+06	1.07158e+06	1.48688e+06	2.25669e+06	1.48091e+06	2.43436e+06	3.06901e+06	2.81251e+06	1.60614e+06	445519	1.54617e+06	1.97604e+06	1.77792e+06		1	12.6171	22.202	12.9707	3.19649	3.19649	22.202		1	12.8036	9.05338	12.5622	19.066	9.05338	19.066
[truncated: 13 more columns]
