# Supplementary material for: Linking soil biology and chemistry in biological soil crust using isolate exometabolomics
Source: Nat Commun. 2018 Jan 2;9:19. doi: 10.1038/s41467-017-02356-9 (PMC5750228; doi:10.1038/s41467-017-02356-9)
Supplement: Supplementary file 5 — Supplementary Data 2 [file 41467_2017_2356_MOESM5_ESM.xlsx]

## Sheet: Sheet1
Supplementary Data 2. Metabolites detected in killed control biocrust samples.	Average Peak Areas						fold change (relative to time 3 min)
Name	killed_control_3min	killed_control_9h	killed_control_18h	killed_control_42h	killed_control_49.5h		killed_control_3min	killed_control_9h	killed_control_18h	killed_control_42h	killed_control_49.5h	min	max
(2,3-dihydroxy-3-methylbutanoate)	1.54756e+06	1.556e+07	3.31431e+06	2.31481e+07	3.56435e+07		1	10.0545	2.14163	14.9578	23.032	2.14163	23.032
(2,5-diaminohexanoate)	1.07388e+06	1.6232e+06	1.28285e+06	1.37853e+06	1.59006e+06		1	1.51153	1.19459	1.28369	1.48067	1.19459	1.51153
(3-hydroxypyridine)	2.89571e+06	4.45155e+06	4.12526e+06	2.81104e+06	2.33697e+06		1	1.53729	1.42461	0.970761	0.807044	0.807044	1.53729
(3-methyladenine)	3.07577e+06	6.08736e+06	6.20855e+06	7.07566e+06	6.18353e+06		1	1.97913	2.01853	2.30045	2.0104	1.97913	2.30045
(4-oxoproline)	1.81193e+07	2.39518e+07	2.27885e+07	9.53007e+06	1.65077e+07		1	1.32189	1.25769	0.525963	0.911054	0.525963	1.32189
(alanyl-leucine)	243204	206125	599281	93652.5	89786.4		1	0.847538	2.46411	0.385077	0.369181	0.369181	2.46411
(lipoate)	314160	880435	790857	1.75777e+06	1.66723e+06		1	2.8025	2.51737	5.59513	5.30695	2.51737	5.59513
(N6-acetyl-lysine)	2.85122e+07	4.0504e+07	4.17811e+07	2.27274e+07	3.20374e+07		1	1.42058	1.46537	0.79711	1.12364	0.79711	1.46537
(queuine)	1.34791e+06	991163	1.09609e+06	728564	765210		1	0.735336	0.813178	0.540515	0.567702	0.540515	0.813178
2-aminobutanoate	585067	820658	695940	298419	621885		1	1.40267	1.1895	0.51006	1.06293	0.51006	1.40267
2-oxoglutarate	3.85507e+06	6.95562e+06	6.35058e+06	3.37043e+06	4.28406e+06		1	1.80428	1.64733	0.874284	1.11128	0.874284	1.80428
2'-deoxyguanosine	11955	41805.7	16744.8	289107	29848.8		1	3.49692	1.40065	24.1829	2.49676	1.40065	24.1829
2'-deoxyuridine	1.40773e+06	3.4613e+06	7.44285e+06	2.7967e+06	246364		1	2.45878	5.28712	1.98667	0.175008	0.175008	5.28712
4-guanidinobutanoate	6.4651e+07	1.48677e+08	1.50528e+08	1.02626e+08	1.66087e+08		1	2.29968	2.32832	1.58738	2.56898	1.58738	2.56898
4-hydroxy-proline	369303	549199	572591	644863	982900		1	1.48712	1.55046	1.74616	2.6615	1.48712	2.6615
7-methyladenine	1.85447e+06	3.69468e+06	2.39005e+06	3.0346e+06	2.57306e+06		1	1.99232	1.28881	1.63637	1.38749	1.28881	1.99232
adenine	8.10833e+07	1.2659e+08	1.52098e+08	1.13993e+08	1.5058e+08		1	1.56123	1.87582	1.40587	1.85711	1.40587	1.87582
adenosine	6.6896e+07	7.54275e+07	6.83929e+07	4.68193e+07	4.37137e+07		1	1.12753	1.02238	0.699882	0.653458	0.653458	1.12753
alanine	9.97016e+06	1.59275e+07	1.83373e+07	7.58635e+06	7.58887e+06		1	1.59751	1.83922	0.760905	0.761158	0.760905	1.83922
arginine	8.26843e+06	1.48919e+07	1.27648e+07	6.37845e+06	1.31788e+07		1	1.80106	1.5438	0.771422	1.59387	0.771422	1.80106
asparagine	1.55285e+06	2.18426e+06	2.38066e+06	632005	1.25478e+06		1	1.40662	1.53309	0.406997	0.808052	0.406997	1.53309
aspartate	1.82266e+07	1.97077e+07	1.8023e+07	6.24503e+06	1.14848e+07		1	1.08126	0.98883	0.342634	0.630113	0.342634	1.08126
betaine	1.05558e+08	2.1132e+08	2.17876e+08	1.65377e+08	1.4615e+08		1	2.00192	2.06404	1.56669	1.38454	1.38454	2.06404
biotin	926807	1.3734e+06	1.19554e+06	747035	1.10495e+06		1	1.48186	1.28995	0.806031	1.19221	0.806031	1.48186
carnitine	1.12149e+07	3.62496e+07	1.92594e+07	1.43851e+07	2.67587e+07		1	3.23228	1.7173	1.28268	2.386	1.28268	3.23228
citrulline	604880	1.13787e+06	931833	497650	622815		1	1.88115	1.54053	0.822725	1.02965	0.822725	1.88115
creatinine	646919	2.13933e+06	1.24124e+06	980279	1.35082e+06		1	3.30695	1.91869	1.5153	2.08808	1.5153	3.30695
cytidine	9.79218e+06	1.4585e+07	1.2897e+07	8.10408e+06	1.19058e+07		1	1.48945	1.31707	0.827607	1.21585	0.827607	1.48945
cytosine	6.94564e+07	1.2039e+08	1.48545e+08	9.20987e+07	8.90016e+07		1	1.73332	2.13868	1.32599	1.2814	1.2814	2.13868
decanoate	2.52046e+06	2.84274e+06	2.72104e+06	1.95756e+06	2.01136e+06		1	1.12787	1.07958	0.776667	0.798012	0.776667	1.12787
disaccharide (maltose)	4.42314e+07	9.42762e+07	7.38138e+07	4.27194e+07	7.85007e+07		1	2.13143	1.66881	0.965816	1.77477	0.965816	2.13143
ergothioneine	3.57275e+06	477638	344336	214605	166920		1	0.133689	0.0963784	0.0600672	0.0467204	0.0467204	0.133689
glutamate	3.19282e+07	4.27033e+07	3.50766e+07	1.68671e+07	3.30604e+07		1	1.33748	1.09861	0.528281	1.03546	0.528281	1.33748
glutamine	6.37623e+06	6.23426e+06	9.46491e+06	6.32594e+06	6.74279e+06		1	0.977735	1.48441	0.992113	1.05749	0.977735	1.48441
guanine	8.43031e+06	2.09508e+07	2.0243e+07	1.81634e+07	9.11908e+06		1	2.48518	2.40122	2.15454	1.0817	1.0817	2.48518
guanosine	7.8632e+06	1.23924e+07	1.08877e+07	7.47014e+06	9.70583e+06		1	1.576	1.38464	0.950013	1.23434	0.950013	1.576
hypoxanthine	2.78883e+07	6.39657e+07	8.03295e+07	2.29442e+08	8.89488e+06		1	2.29364	2.8804	8.22717	0.318947	0.318947	8.22717
inosine	1.89241e+06	2.36452e+06	6.10128e+06	3.95455e+06	1.64182e+06		1	1.24948	3.22408	2.08969	0.867583	0.867583	3.22408
isoleucine	9.29109e+06	2.04441e+07	2.24905e+07	1.03833e+07	5.12011e+06		1	2.20039	2.42065	1.11755	0.551077	0.551077	2.42065
laurate	1.7081e+06	2.47069e+06	3.06437e+06	2.02196e+06	2.036e+06		1	1.44645	1.79402	1.18375	1.19197	1.18375	1.79402
leucine	1.14858e+07	2.25293e+07	2.85385e+07	1.12883e+07	6.22417e+06		1	1.96149	2.48468	0.982807	0.541902	0.541902	2.48468
lysine	1.32428e+06	2.42738e+06	2.51301e+06	1.60514e+06	2.09469e+06		1	1.83298	1.89765	1.21209	1.58176	1.21209	1.89765
methionine	166790	141072	151331	96449.1	128277		1	0.845805	0.907315	0.578267	0.769095	0.578267	0.907315
monosaccharide (glucose)	5.17801e+07	8.48054e+07	7.94813e+07	5.2644e+07	7.17957e+07		1	1.6378	1.53498	1.01668	1.38655	1.01668	1.6378
myristate	6.9187e+06	7.16674e+06	7.9835e+06	5.53903e+06	5.83064e+06		1	1.03585	1.1539	0.800588	0.842737	0.800588	1.1539
N-acetyl-glutamate	9.66733e+06	1.314e+07	1.26345e+07	8.61201e+06	1.71101e+07		1	1.35922	1.30693	0.890837	1.76989	0.890837	1.76989
nicotinamide	3.27124e+07	4.18992e+07	3.7817e+07	1.20345e+07	2.47737e+07		1	1.28084	1.15605	0.367888	0.757318	0.367888	1.28084
nicotinate	1.27366e+06	2.0363e+06	2.08851e+06	3.87496e+06	3.72001e+06		1	1.59877	1.63977	3.04237	2.92072	1.59877	3.04237
oleate	2.32724e+06	1.66176e+06	1.78759e+06	1.13733e+06	978644		1	0.714049	0.768115	0.488701	0.420516	0.420516	0.768115
palmitate	4.5801e+07	4.1977e+07	4.58466e+07	3.74421e+07	3.65677e+07		1	0.916509	1.00099	0.817495	0.798404	0.798404	1.00099
palmitoleate	8.13891e+06	9.22766e+06	1.30798e+07	4.54985e+06	4.8164e+06		1	1.13377	1.60707	0.559025	0.591775	0.559025	1.60707
phenylalanine	1.87203e+06	3.28905e+06	3.96842e+06	2.24714e+06	1.29882e+06		1	1.75695	2.11985	1.20038	0.693807	0.693807	2.11985
proline	1.23994e+07	2.55704e+07	2.97205e+07	1.42923e+07	7.81878e+06		1	2.06223	2.39694	1.15266	0.630578	0.630578	2.39694
pyridoxine	386750	609891	545841	635582	569514		1	1.57697	1.41136	1.64339	1.47256	1.41136	1.64339
pyroglutamate	3.28719e+07	5.96315e+07	4.60452e+07	2.59774e+07	6.08912e+07		1	1.81406	1.40075	0.790261	1.85238	0.790261	1.85238
salicylate	5.4819e+06	8.57139e+06	8.04717e+06	5.39992e+06	1.02609e+07		1	1.56358	1.46795	0.985046	1.87177	0.985046	1.87177
serine	1.66931e+06	2.67992e+06	3.36239e+06	1.2393e+06	999943		1	1.60541	2.01424	0.7424	0.599016	0.599016	2.01424
stachyose	610298	1.12331e+06	1.36127e+06	1.70982e+06	1.97384e+06		1	1.84059	2.2305	2.80161	3.23422	1.84059	3.23422
stearate	4.32756e+07	3.52524e+07	3.96886e+07	3.2857e+07	3.15267e+07		1	0.814602	0.917114	0.759251	0.728509	0.728509	0.917114
succinate	4.60284e+07	5.48147e+07	5.52732e+07	2.41093e+07	3.76098e+07		1	1.19089	1.20085	0.523793	0.8171	0.523793	1.20085
taurine	242913	419206	426355	275859	313712		1	1.72575	1.75518	1.13563	1.29146	1.13563	1.75518
threonine	1.09743e+06	2.11399e+06	1.86043e+06	977261	733170		1	1.92631	1.69526	0.890496	0.668076	0.668076	1.92631
thymidine	6.39805e+06	6.31285e+06	1.43563e+07	9.57926e+06	3.81732e+06		1	0.986683	2.24385	1.49722	0.596638	0.596638	2.24385
thymine	2.56488e+06	5.92477e+06	4.95957e+06	4.8568e+06	1.63742e+06		1	2.30996	1.93364	1.89358	0.6384	0.6384	2.30996
tryptophan	254970	244442	161399	170578	156067		1	0.958709	0.633012	0.669013	0.612102	0.612102	0.958709
tyrosine	1.45116e+06	2.02612e+06	2.36925e+06	1.10352e+06	866250		1	1.39621	1.63266	0.760439	0.596935	0.596935	1.63266
uracil	2.32248e+07	3.7076e+07	4.17884e+07	5.95818e+07	1.1919e+07		1	1.5964	1.79931	2.56544	0.513202	0.513202	2.56544
urate	5235.57	11116.3	57332	289288	474995		1	2.12323	10.9505	55.2543	90.7246	2.12323	90.7246
uridine	1.6805e+08	2.05056e+08	2.17283e+08	1.45511e+08	1.5041e+08		1	1.22021	1.29297	0.865876	0.895033	0.865876	1.29297
urocanate	1.34853e+06	4.56043e+06	3.70711e+06	4.03503e+06	4.3133e+06		1	3.38179	2.74901	2.99218	3.19853	2.74901	3.38179
valine	3.47208e+06	9.13313e+06	7.7205e+06	3.80694e+06	1.8899e+06		1	2.63045	2.22359	1.09644	0.544313	0.544313	2.63045
xanthine	1.8283e+07	4.1952e+07	3.98129e+07	1.69564e+08	2.38972e+07		1	2.29459	2.17759	9.27437	1.30707	1.30707	9.27437
