# Supplementary material for: Linking soil biology and chemistry in biological soil crust using isolate exometabolomics
Source: Nat Commun. 2018 Jan 2;9:19. doi: 10.1038/s41467-017-02356-9 (PMC5750228; doi:10.1038/s41467-017-02356-9)
Supplement: Supplementary file 6 — Supplementary Data 3 [file 41467_2017_2356_MOESM6_ESM.xlsx]

## Sheet: p-values_multcompare_anova2_cru
Supplementary Data 3. ANOVA results for killed control vs. active biocrust from 4 successional stages. A "1" in columns E-H indicate p < 0.05 (temporal patterns were significantly different)
metabolite	Succession (p-val)	Time (p-val)	Interaction (p-val)	early vs. killed control	early-mid vs. killed control	mid-late vs. killed control	late vs. killed control	significance?
(2,3-dihydroxy-3-methylbutanoate)	0.99473	0.0797039	0.00255654	1	1	1	1	y
(2,5-diaminohexanoate)	0.741319	1.07288e-08	0.00351366	0	0	1	1	y
(3-hydroxypyridine)	0.977533	0.000429175	0.008738	0	0	0	1	y
(3-methyladenine)	0.0810229	0.336465	0.798344	0	1	1	0	y
(4-oxoproline)	0.000359016	1.93915e-09	0.0334977	0	1	1	0	y
(alanyl-leucine)	0.104319	0.0224553	0.721622	0	0	0	0	n
(lipoate)	0.404784	0.630387	0.000612012	1	1	1	1	y
(N6-acetyl-lysine)	0.104384	0.222542	0.141999	0	1	1	1	y
(queuine)	4.02895e-10	4.1077e-13	0.057574	1	1	1	1	y
2-aminobutanoate	1.65637e-07	0.679257	0.169737	1	1	1	1	y
2-oxoglutarate	0.24895	0.0126129	0.834003	0	0	0	0	n
2'-deoxyguanosine	3.4306e-05	0.0149096	0.0646905	0	0	1	1	y
2'-deoxyuridine	0.38877	0.121226	0.804447	0	0	0	0	n
4-guanidinobutanoate	0.357433	0.229029	0.253287	0	0	1	1	y
4-hydroxy-proline	0.0388297	0.554708	0.995028	0	1	1	1	y
7-methyladenine	0.989109	1.56861e-14	7.3918e-07	0	1	1	1	y
adenine	0.00243379	0.0203631	0.486109	1	1	1	1	y
adenosine	0.000941879	3.18372e-07	0.0273836	0	0	0	1	y
alanine	1.35685e-06	0.0746361	0.615222	1	1	1	1	y
arginine	0.00477565	0.00109146	0.313443	0	0	1	0	y
asparagine	0.00108317	1.41164e-06	0.05359	0	0	1	0	y
aspartate	0.00834169	1.84537e-07	0.100628	0	0	0	0	n
betaine	0.990248	0.0481499	0.207465	0	0	0	0	n
biotin	3.1051e-16	0.0778832	0.812965	1	1	1	1	y
carnitine	0.0693248	0.410461	0.977858	0	1	0	1	y
citrulline	0.000197181	0.000457358	0.568522	1	1	1	1	y
creatinine	0.144036	0.402109	0.348662	1	1	1	1	y
cytidine	1.16733e-17	0.125311	0.882815	1	1	1	1	y
cytosine	0.0349325	0.00185301	0.508256	0	0	0	1	y
decanoate	0.922985	0.00220613	0.162885	0	0	0	0	n
disaccharide	1.22175e-06	8.10931e-05	0.000905339	1	1	0	1	y
ergothioneine	0.00195147	0.000104957	0.042116	0	0	0	1	y
glutamate	7.58524e-05	6.0713e-06	0.222591	1	1	1	1	y
glutamine	1.91509e-05	1.19718e-08	0.00740159	0	0	1	1	y
guanine	0.0170609	0.012688	0.629215	0	1	1	1	y
guanosine	9.09157e-19	0.183047	0.958894	1	1	1	1	y
hypoxanthine	0.388821	0.474371	0.462969	1	1	1	0	y
inosine	0.0152566	0.0687699	0.516356	1	1	1	1	y
isoleucine	0.832357	0.352149	0.993906	0	0	0	0	n
laurate	0.607512	0.000811032	0.643248	0	0	0	0	n
leucine	0.379238	0.0613279	0.766068	0	0	0	0	n
lysine	0.00441605	0.000446473	0.235417	0	1	0	0	y
methionine	0.482697	0.206062	0.904083	0	0	0	0	n
monosaccharide	4.34467e-32	0.809566	0.968392	1	1	1	1	y
myristate	0.000350605	1.70651e-13	0.234827	1	1	0	0	y
N-acetyl-glutamate	0.00282969	0.0919268	0.298163	1	1	0	1	y
nicotinamide	0.721691	3.09981e-06	0.860015	0	0	0	0	n
nicotinate	0.0230654	4.83491e-12	0.00451578	1	1	1	1	y
oleate	0.00538238	0.00524968	0.0155658	1	0	0	0	y
palmitate	3.94018e-11	6.99645e-13	0.175764	1	1	1	1	y
palmitoleate	0.00175595	1.29925e-06	0.390678	1	0	0	0	y
phenylalanine	0.0916552	0.04592	0.473919	0	0	0	0	n
proline	0.000942031	0.000279696	0.119228	0	0	0	1	y
pyridoxine	0.996941	1.06167e-09	0.0278958	0	0	1	0	y
pyroglutamate	2.09751e-18	0.558069	0.878512	1	1	1	1	y
salicylate	0.461992	3.17293e-16	0.00447443	0	0	0	0	n
serine	0.0312376	0.000505865	0.375496	0	0	0	0	n
stachyose	8.03139e-08	3.17463e-07	0.0020588	0	0	1	1	y
stearate	1.07658e-20	3.87255e-16	0.0316096	1	1	1	1	y
succinate	0.0141566	0.000866181	0.786758	1	0	0	0	y
taurine	0.968811	1.40691e-07	0.025138	0	0	0	1	y
threonine	0.0308092	0.00708555	0.602416	1	0	0	0	y
thymidine	0.0396986	0.775294	0.479097	1	1	1	1	y
thymine	0.384883	0.659267	0.820385	0	0	0	1	y
tryptophan	0.0311078	0.00188655	0.446065	0	0	0	0	n
tyrosine	0.0168863	0.00746131	0.41069	0	0	0	0	n
uracil	0.147143	0.456706	0.647688	0	0	0	1	y
urate	0.00943806	0.829462	0.486604	0	0	0	0	n
uridine	2.27216e-22	0.0263916	0.544879	1	1	1	1	y
urocanate	0.96543	2.14299e-05	0.0352525	0	0	0	0	n
valine	0.670366	0.203694	0.942631	0	0	0	0	n
xanthine	0.85902	9.73878e-07	0.0550391	1	0	0	0	y
