# Supplementary material for: Linking soil biology and chemistry in biological soil crust using isolate exometabolomics
Source: Nat Commun. 2018 Jan 2;9:19. doi: 10.1038/s41467-017-02356-9 (PMC5750228; doi:10.1038/s41467-017-02356-9)
Supplement: Supplementary file 7 — Supplementary Data 4 [file 41467_2017_2356_MOESM7_ESM.xlsx]

## Sheet: Sheet1
Supplementary Data 4. Distinct rplO genes identified and their corresponding taxonomic information and rpkm values across samples.	Taxonomy						rpkm for each sample (wetuptime_succession)
rplO ID	phylum	class	order	family	genus	species	3min_early	3min_earlymid	3min_latemid	3min_late	9hr_early	9hr_earlymid	9hr_latemid	9hr_late	18hr_early	18hr_earlymid	18hr_latemid	18hr_late	42hr_early	42hr_earlymid	42hr_latemid	42hr_late	49p5hr_early	49p5hr_earlymid	49p5hr_latemid	49p5hr_late
rplo 1 (Cyanobacteria)	Cyanobacteria	Oscillatoriophycideae	Oscillatoriales	Oscillatoria	Microcoleus	0	4.121	4.489	2.032	5.313	2.077	1.551	2.157	2.682	3.771	1.016	1.538	0.976	2.117	1.417	0.113	0.765	0.301	0.677	0.07	0.049
rplo 10 (Firmicutes)	Firmicutes	Bacilli	Bacillales	Paenibacillaceae	Brevibacillus	0	0	0	0	0	0	0	0	0	0.775	0	0.666	0	0.72	0	0.871	0.152	0.341	2.289	0	0
rplo 100 (Proteobacteria)	Proteobacteria	Alphaproteobacteria	Sphingomonadales	Sphingomonadaceae	Sphingomonas	0	0.132	0.056	0.016	0.091	0.033	0.044	0.018	0.065	0.055	0	0.019	0	0.029	0.035	0.025	0.171	0.036	0.045	0.031	0.13
rplo 101 (Proteobacteria)	Proteobacteria	Betaproteobacteria	Burkholderiales	Comamonadaceae	Ramlibacter	0	0	0	0.066	0	0	0.02	0.024	0.029	0.074	0	0.026	0.025	0.021	0.016	0	0.026	0.917	0.092	0	0
rplo 102 (Actinobacteria)	Actinobacteria	Thermoleophilia	Solirubrobacterales	Conexibacteraceae	Conexibacter	Conexibacter woesei	0.08	0.021	0.02	0	0.081	0.053	0.021	0.077	0.13	0.138	0.046	0.023	0.056	0.128	0	0.092	0	0.027	0	0.04
rplo 103 (Actinobacteria)	Actinobacteria	0	0	0	0	0	0	0.02	0	0	0.07	0.028	0.055	0	0.267	0.197	0	0	0.24	0.11	0	0	0.019	0.071	0.066	0
rplo 104 (Bacteroidetes)	Bacteroidetes	Sphingobacteriia	Sphingobacteriales	Chitinophagaceae	Flavihumibacter	0	0.108	0.024	0	0.119	0	0	0	0.17	0.119	0	0	0.049	0	0.23	0	0.025	0.024	0	0	0.386
rplo 105 (Proteobacteria)	Proteobacteria	Alphaproteobacteria	Rhodospirillales	Acetobacteraceae	Belnapia	0	0	0	0.038	0.129	0.079	0.017	0.062	0.076	0.043	0.051	0	0.066	0	0.014	0	0.112	0.043	0.08	0.018	0
rplo 106 (Acidobacteria)	Acidobacteria	0	0	0	0	0	0	0.023	0.04	0.045	0	0.036	0	0	0	0	0.024	0	0.038	0.852	0	0	0.022	0.028	0	0
rplo 107 (Actinobacteria)	Actinobacteria	Actinobacteria	Kineosporiales	Kineosporiaceae	Angustibacter	0	0.019	0.022	0.075	0	0.156	0.067	0.061	0.075	0.063	0.034	0.045	0	0.072	0.041	0.087	0.066	0.019	0	0.018	0.019
rplo 108 (Actinobacteria)	Actinobacteria	Thermoleophilia	Solirubrobacterales	Patulibacteraceae	Patulibacter	0	0.053	0.02	0.034	0.096	0.018	0.046	0.111	0.092	0.077	0.092	0	0.099	0.065	0.05	0.027	0.04	0	0.024	0.033	0
rplo 109 (Proteobacteria)	Proteobacteria	Deltaproteobacteria	Desulfuromonadales	Desulfuromonadaceae	Desulfuromonas	0	0	0.02	0	0	0	0.031	0.019	0	0	1.014	0	0	0.017	0.05	0.081	0	0.02	0	0	0
rplo 11 (Proteobacteria)	Proteobacteria	Deltaproteobacteria	Myxococcales	Sorangiineae	Polyangiaceae	Sorangium	0	0.155	0.154	0.669	0.1	0.309	0.105	0.77	0	0.152	0.936	0.153	0	0.028	0.355	0.181	0	0	0.056	0.712
rplo 110 (Proteobacteria)	Proteobacteria	Alphaproteobacteria	Rhodobacterales	Rhodobacteraceae	Leisingera	0	0.08	0.022	0.038	0.155	0.041	0.018	0	0	0	0	0	0	0.019	0	0	0.023	0.088	0.082	0.038	0.04
rplo 111 (Actinobacteria)	Actinobacteria	Actinobacteria	Micromonosporales	Micromonosporaceae	Micromonospora	0	0.124	0.071	0.103	0.023	0.063	0.034	0.022	0.083	0	0.018	0.024	0.071	0.039	0	0.064	0.024	0.045	0.029	0	0
rplo 112 (Actinobacteria)	Actinobacteria	Thermoleophilia	Solirubrobacterales	Solirubrobacteraceae	Solirubrobacter	0	0	0.119	0.035	0.078	0.036	0.124	0.056	0.022	0.076	0.031	0.061	0	0.049	0.075	0.054	0	0	0	0.05	0.017
rplo 113 (unknown)	0	0	0	0	0	0	0.019	0.042	0.091	0.182	0	0.016	0.02	0.317	0	0.081	0.022	0	0	0.04	0.142	0	0.021	0	0.018	0
rplo 114 (Deinococcus-Thermus)	Deinococcus-Thermus	Deinococci	Deinococcales	Deinococcaceae	Deinococcus	0	0	0.026	0	0.023	0.089	0.159	0.048	0.03	0.075	0.02	0.076	0.026	0.021	0.032	0	0.026	0.025	0	0	0
rplo 115 (Acidobacteria)	Acidobacteria	Blastocatellia	Pyrinomonas	0	0	0	0.038	0.13	0.038	0.042	0	0	0.348	0	0.042	0.017	0	0	0.036	0.027	0	0	0	0.105	0.073	0.019
rplo 116 (unknown)	0	0	0	0	0	0	0	0.09	0	0	0	0.034	0	0	0	0.416	0.136	0	0	0	0.06	0	0	0	0	0
rplo 117 (Deferribacteres)	Deferribacteres	Deferribacteres	Deferribacterales	Deferribacteraceae	Denitrovibrio	0	0	0	0	0.048	0.046	0.156	0.146	0	0.05	0.04	0	0	0	0.16	0.136	0.053	0	0	0	0
rplo 118 (Acidobacteria)	Acidobacteria	0	0	0	0	0	0.041	0	0.04	0.023	0	0	0	0	0.045	0	0.119	0	0.035	0.015	0.031	0.047	0.068	0.028	0.019	0
rplo 119 (Actinobacteria)	Actinobacteria	Acidimicrobiia	Acidimicrobiales	Acidimicrobiaceae	Ilumatobacter	0	0.057	0.022	0.037	0.063	0.039	0.067	0.061	0.119	0	0.017	0.044	0.021	0.036	0.014	0.029	0.022	0.021	0.026	0	0.019
rplo 12 (Gemmatimonadetes)	Gemmatimonadetes	Gemmatimonadetes	Gemmatimonadales	Gemmatimonadaceae	Gemmatirosa	0	0.176	0.422	0.077	0.216	0.259	0.345	0.418	0.231	0.193	0.069	0.205	0.308	0.11	0.042	0.088	0.181	0.13	0.106	0.019	0.097
rplo 120 (Actinobacteria)	Actinobacteria	Thermoleophilia	Solirubrobacterales	Conexibacteraceae	Conexibacter	Conexibacter woesei	0.04	0	0.116	0.044	0.061	0.018	0.085	0.052	0.022	0.07	0.046	0.045	0.075	0.057	0	0.046	0	0.027	0.038	0.02
rplo 121 (Actinobacteria)	Actinobacteria	Thermoleophilia	Solirubrobacterales	Conexibacteraceae	Conexibacter	Conexibacter woesei	0.02	0.045	0.039	0.022	0.1	0.069	0.021	0	0	0.069	0.046	0.022	0.018	0.07	0	0.023	0.061	0.027	0.019	0.02
rplo 122 (Cyanobacteria)	Cyanobacteria	Stigonematales	Chlorogloeopsis	0	0	0	0	0.025	0.043	0	0.022	0.038	0.047	0.086	0	0	0.051	0	0	0	0.067	0.025	0	0	0.021	0.022
rplo 123 (Cyanobacteria)	Cyanobacteria	Nostocales	Nostocaceae	Anabaena	0	0	0	0.025	0.148	0	0	0.019	0.158	0.228	0	0	0.025	0.122	0	0	0	0.126	0	0	0.041	0.043
rplo 124 (Chloroflexi)	Chloroflexi	Thermomicrobia	Sphaerobacteridae	Sphaerobacterales	Sphaerobacterineae	Sphaerobacteraceae	0.033	0.018	0	0	0.083	0.115	0.14	0	0.036	0.072	0.057	0	0.061	0.012	0.075	0.073	0	0.022	0.108	0.032
rplo 125 (Actinobacteria)	Actinobacteria	Actinobacteria	Propionibacteriales	Nocardioidaceae	Nocardioides	0	0.066	0	0	0.049	0.045	0.039	0.024	0.058	0.048	0.019	0.076	0.05	0.103	0	0	0.075	0.049	0	0.021	0
rplo 126 (Gemmatimonadetes)	Gemmatimonadetes	Gemmatimonadetes	Gemmatimonadales	Gemmatimonadaceae	Gemmatimonas	0	0.179	0	0.058	0.044	0.119	0.017	0	0.078	0.022	0.017	0.046	0.022	0	0.028	0	0.046	0.022	0	0.055	0
rplo 127 (Acidobacteria)	Acidobacteria	Acidobacteriia	Acidobacteriales	Acidobacteriaceae	Candidatus Koribacter	0	0.056	0.063	0.055	0.062	0.113	0.049	0	0.037	0.061	0.122	0.032	0	0.026	0.1	0	0	0.031	0.038	0	0
rplo 128 (Acidobacteria)	Acidobacteria	0	0	0	0	0	0.038	0.023	0.081	0.023	0.124	0.125	0.021	0.054	0	0.018	0.024	0.023	0.058	0	0.032	0.12	0.023	0	0.02	0.041
rplo 129 (Proteobacteria)	Proteobacteria	Alphaproteobacteria	Sphingomonadales	Sphingomonadaceae	Sphingomonas	0	0	0	0.071	0	0.019	0.016	0	0	0	0.032	0.021	0	0	0	0.028	0.042	0	0	0	0
rplo 13 (Proteobacteria)	Proteobacteria	Alphaproteobacteria	Rhizobiales	Methylobacteriaceae	Microvirga	0	0.021	0	0	0	0.021	0	0	0	0.022	0.018	0	0	0.593	0.335	0	0.071	0.586	2.628	0.369	0.651
rplo 130 (Verrucomicrobia)	Verrucomicrobia	Spartobacteria	Chthoniobacter	0	0	0	0.033	0.147	0.112	0.018	0.083	0	0.035	0	0	0	0	0	0	0	0.025	0.019	0	0	0	0.016
rplo 131 (Proteobacteria)	Proteobacteria	Deltaproteobacteria	Myxococcales	Nannocystineae	Kofleriaceae	Haliangium	0.064	0.048	0.021	0	0.022	0.075	0.023	0.112	0.023	0.019	0	0.072	0.099	0.046	0	0.098	0	0.029	0	0.021
rplo 132 (Proteobacteria)	Proteobacteria	Alphaproteobacteria	Caulobacterales	Caulobacteraceae	Brevundimonas	0	0	0.022	0.019	0.021	0.039	0.068	0	0.076	0	0.067	0.022	0.065	0	0	0.088	0.309	0.021	0.053	0.073	0.019
rplo 133 (Proteobacteria)	Proteobacteria	Alphaproteobacteria	Caulobacterales	Caulobacteraceae	Phenylobacterium	0	0.02	0.023	0.059	0	0.039	0.035	0.021	0.079	0.111	0.035	0.07	0	0.038	0.014	0.031	0.046	0.2	0	0.037	0.08
rplo 134 (Bacteroidetes)	Bacteroidetes	Sphingobacteriia	Sphingobacteriales	Chitinophagaceae	Terrimonas	0	0	0	0	0	0	0	0	0	0	0	0	0	0.02	0	0	0	1.015	0	0.02	0
rplo 135 (Actinobacteria)	Actinobacteria	Rubrobacteria	Rubrobacterales	Rubrobacteraceae	Rubrobacter	0	0.025	0	0	0	0	0.022	0.054	0.066	0.054	0.088	0.115	0	0.07	0.071	0.075	0	0.028	0.034	0	0
rplo 136 (Cyanobacteria)	Cyanobacteria	Oscillatoriophycideae	Oscillatoriales	Microcoleus	0	0	0	0.073	0	0.024	0	0.037	0	0	0	0	0	0.024	0	0.015	0	0	0	0	0	0
rplo 137 (Proteobacteria)	Proteobacteria	Alphaproteobacteria	Caulobacterales	Caulobacteraceae	Brevundimonas	0	0	0.112	0.097	0.022	0.02	0.07	0	0.026	0	0.035	0.069	0.067	0.037	0.014	0.029	0.223	0	0	0.038	0.02
rplo 138 (Bacteroidetes)	Bacteroidetes	Sphingobacteriia	Sphingobacteriales	Chitinophagaceae	Niabella	0	0	0	0	0	0	0	0	0	0	0	0	0	0	0.033	0	0	0.847	0.067	0.093	0
rplo 139 (Actinobacteria)	Actinobacteria	Actinobacteria	Micrococcales	Micrococcaceae	Arthrobacter	0	0	0.105	0	0.034	0	0.027	0	0.04	0	0.027	0	0.068	0.029	0.195	0	0	0	0.042	0	0
rplo 14 (Proteobacteria)	Proteobacteria	Deltaproteobacteria	Myxococcales	Sorangiineae	Polyangiaceae	Chondromyces	0.411	0	0.094	0	0.02	0.052	0	0.126	2.136	0.051	0.023	0	1.521	0	0.03	0	0.174	0.027	0	0
rplo 140 (Chloroflexi)	Chloroflexi	0	0	0	0	0	0.039	0.015	0.049	0.028	0.039	0.078	0.053	0.017	0.085	0.101	0.03	0	0.082	0.055	0.039	0	0	0.07	0.037	0
rplo 141 (Firmicutes)	Firmicutes	Erysipelotrichia	Erysipelotrichales	Erysipelotrichaceae	Faecalibaculum	0	0.062	0.017	0.045	0	0.078	0.054	0.016	0.061	0.068	0.027	0.036	0	0.029	0.011	0.047	0	0.101	0.042	0.015	0
rplo 142 (Actinobacteria)	Actinobacteria	Actinobacteria	Micrococcales	Dermatophilaceae	Austwickia	0	0	0	0	0.04	0	0.063	0.038	0	0	0.031	0	0.081	0	0.051	0	0.124	0.035	0.144	0	0.036
rplo 143 (Actinobacteria)	Actinobacteria	Actinobacteria	Propionibacteriales	Nocardioidaceae	Nocardioides	0	0.022	0	0.086	0.045	0	0.019	0.047	0.029	0.024	0.039	0	0.025	0.021	0	0.131	0.102	0.049	0.03	0	0.108
rplo 144 (Cyanobacteria)	Cyanobacteria	Nostocales	Nostocaceae	Anabaena	0	0	0.062	0	0.061	0	0.021	0.018	0.176	0.081	0.023	0	0.024	0.047	0	0	0	0	0	0	0	0
rplo 145 (Actinobacteria)	Actinobacteria	Thermoleophilia	Solirubrobacterales	Conexibacteraceae	Conexibacter	0	0	0	0.022	0	0.045	0	0.071	0	0.123	0.117	0.026	0	0.103	0.096	0.068	0	0.025	0	0.063	0.044
rplo 146 (Chloroflexi)	Chloroflexi	0	0	0	0	0	0.015	0.016	0	0	0.118	0.064	0.077	0	0.031	0.051	0.034	0	0.027	0.093	0	0.033	0.048	0.119	0.014	0.043
rplo 147 (Actinobacteria)	Actinobacteria	Rubrobacteria	Rubrobacterales	Rubrobacteraceae	Rubrobacter	0	0	0	0	0.023	0	0.018	0	0.028	0.09	0	0	0.047	0.056	0.089	0.064	0.12	0	0.115	0.06	0.061
rplo 148 (Chloroflexi)	Chloroflexi	Thermomicrobia	Sphaerobacteridae	Sphaerobacterales	Sphaerobacterineae	Sphaerobacteraceae	0	0.018	0	0	0.081	0.014	0.084	0	0.016	0.18	0.073	0	0.104	0.067	0	0	0.035	0.087	0.015	0
rplo 149 (Actinobacteria)	Actinobacteria	Actinobacteria	Kineosporiales	Kineosporiaceae	Angustibacter	0	0.043	0.025	0.022	0.024	0.067	0.058	0.047	0.087	0.024	0.019	0	0.05	0.062	0	0	0.051	0.195	0	0.021	0.044
rplo 15 (Firmicutes)	Firmicutes	Bacilli	Bacillales	Bacillaceae	Calditerricola	0	0.273	0.243	0.306	0.277	0.195	0.151	0.081	0.178	0.041	0.051	0.156	0.129	0.055	0.111	0.206	0.157	0.042	0.105	0.092	0.115
rplo 150 (Actinobacteria)	Actinobacteria	Rubrobacteria	Rubrobacterales	Rubrobacteraceae	Rubrobacter	0	0.021	0	0.062	0	0.021	0.018	0.157	0.028	0.113	0.018	0.024	0	0.059	0.059	0.032	0	0	0.086	0.04	0
rplo 151 (Actinobacteria)	Actinobacteria	0	0	0	0	0	0	0	0	0.022	0	0	0.126	0	0.043	0.052	0.091	0.066	0.037	0.084	0	0.045	0	0.054	0.056	0
rplo 152 (Bacteroidetes)	Bacteroidetes	Cytophagia	Cytophagales	Cytophagaceae	Spirosoma	0	0.079	0.023	0.121	0.023	0.021	0	0.044	0	0.045	0.036	0.167	0	0.095	0.015	0.125	0.024	0.042	0	0.019	0.02
rplo 153 (Bacteroidetes)	Bacteroidetes	Sphingobacteriia	Sphingobacteriales	Sphingobacteriaceae	Sphingobacterium	0	0.021	0.024	0.063	0.071	0	0.038	0.023	0	0	0	0	0	0	0.015	0	0	0	0	0	0
rplo 154 (Proteobacteria)	Proteobacteria	Alphaproteobacteria	Rhizobiales	Methylobacteriaceae	Microvirga	0	0	0	0.039	0.066	0	0.035	0.064	0.026	0	0.07	0	0.113	0	0.029	0.061	0.069	0.066	0	0.111	0
rplo 155 (Proteobacteria)	Proteobacteria	Deltaproteobacteria	Myxococcales	Nannocystineae	Kofleriaceae	Haliangium	0	0.024	0	0	0	0.037	0.045	0.109	0.07	0.075	0.094	0.024	0	0	0.097	0.098	0	0	0	0.042
rplo 156 (Proteobacteria)	Proteobacteria	Deltaproteobacteria	Myxococcales	Cystobacterineae	Cystobacteraceae	Hyalangium	0	0	0.018	0.021	0.038	0	0	0.024	0.02	0.049	0	0	0	0.013	0	0	0.021	0.025	0.035	0
rplo 157 (Bacteroidetes)	Bacteroidetes	Sphingobacteriia	Sphingobacteriales	Chitinophagaceae	Segetibacter	0	0.023	0.075	0	0.1	0.069	0.02	0.024	0.059	0	0.02	0	0.026	0.021	0	0	0.052	0	0	0.043	0
rplo 158 (Chloroflexi)	Chloroflexi	Thermomicrobia	Sphaerobacteridae	Sphaerobacterales	Sphaerobacterineae	Sphaerobacteraceae	0.016	0.037	0.032	0	0.033	0.086	0.069	0	0	0.057	0.057	0.018	0.136	0.08	0.096	0.019	0.018	0.022	0.031	0.016
rplo 159 (Actinobacteria)	Actinobacteria	Actinobacteria	Kineosporiales	Kineosporiaceae	Angustibacter	0	0.044	0.05	0.043	0	0	0.019	0	0	0.191	0.019	0.077	0	0.041	0.126	0.064	0	0.024	0.03	0	0
rplo 16 (Proteobacteria)	Proteobacteria	Alphaproteobacteria	Rhizobiales	Methylobacteriaceae	Microvirga	0	0.119	0.29	0.095	0.305	0.422	0.226	0.253	0.259	0.13	0.069	0.069	0.134	0.166	0.099	0.06	0.068	0.197	0.054	0.094	0.078
rplo 160 (Actinobacteria)	Actinobacteria	Thermoleophilia	Solirubrobacterales	Conexibacteraceae	Conexibacter	0	0	0	0	0.022	0.061	0.123	0.021	0.101	0.022	0.103	0.093	0	0	0.029	0.091	0.046	0	0	0.019	0
rplo 161 (Proteobacteria)	Proteobacteria	Alphaproteobacteria	Sphingomonadales	Sphingomonadaceae	Sphingomonas	0	0.036	0.142	0.018	0	0.019	0.11	0	0.048	0.02	0	0	0.021	0	0.026	0.083	0.063	0.02	0.1	0.017	0.036
rplo 162 (Actinobacteria)	Actinobacteria	Actinobacteria	Propionibacteriales	Nocardioidaceae	Nocardioides	0	0.044	0	0.022	0.024	0.067	0.097	0.024	0.058	0	0.077	0	0	0.041	0.016	0.067	0.025	0.024	0	0	0
rplo 163 (Actinobacteria)	Actinobacteria	0	0	0	0	0	0	0	0	0	0.015	0	0.111	0	0.098	0.117	0.052	0.017	0.07	0.234	0	0	0	0.02	0.057	0
rplo 164 (Cyanobacteria)	Cyanobacteria	Oscillatoriophycideae	Oscillatoriales	Microcoleus	0	0	0	0	0	0.045	0.105	0.019	0.045	0.055	0	0	0	0.048	0	0	0	0	0.07	0	0	0.042
rplo 165 (Proteobacteria)	Proteobacteria	Alphaproteobacteria	Rhodobacterales	Rhodobacteraceae	Rubellimicrobium	0	0.02	0	0.02	0	0.02	0.088	0	0.079	0.044	0.017	0	0.045	0.019	0.014	0	0.023	0.088	0.109	0.019	0
rplo 166 (Actinobacteria)	Actinobacteria	Thermoleophilia	Solirubrobacterales	Conexibacteraceae	Conexibacter	Conexibacter woesei	0.02	0.022	0.019	0	0.04	0.086	0.063	0.026	0.065	0.017	0.091	0.022	0.055	0.07	0.06	0	0	0.027	0.019	0
rplo 167 (Chloroflexi)	Chloroflexi	Thermomicrobia	Sphaerobacteridae	Sphaerobacterales	Sphaerobacterineae	Sphaerobacteraceae	0.033	0	0.032	0	0.017	0	0.14	0.021	0.054	0.115	0.019	0	0.046	0.07	0	0.019	0.036	0.09	0.062	0
rplo 168 (Proteobacteria)	Proteobacteria	Alphaproteobacteria	Sphingomonadales	Sphingomonadaceae	Sphingomonas	0	0.054	0	0.018	0.02	0	0	0.058	0.094	0	0.047	0.021	0	0	0.013	0.027	0.311	0.02	0	0.017	0.018
rplo 169 (Proteobacteria)	Proteobacteria	Alphaproteobacteria	Rhizobiales	Hyphomicrobiaceae	Prosthecomicrobium	0	0.019	0.152	0.038	0.021	0.02	0	0.021	0.025	0	0.033	0.068	0.044	0.018	0.014	0.029	0.089	0	0	0.073	0.038
rplo 17 (Actinobacteria)	Actinobacteria	0	0	0	0	0	0.264	0.149	0.151	0.195	0.379	0.288	0.327	0.315	0.097	0.193	0.179	0.221	0.021	0.125	0.131	0.102	0.122	0.03	0	0.044
rplo 170 (Proteobacteria)	Proteobacteria	Alphaproteobacteria	Caulobacterales	Caulobacteraceae	0	0	0	0.29	0.019	0.022	0	0.052	0.021	0	0	0.052	0.023	0.022	0	0.014	0.118	0.046	0	0	0.075	0.02
rplo 171 (Actinobacteria)	Actinobacteria	Actinobacteria	Micrococcales	Cellulomonadaceae	Cellulomonas	0	0	0	0.022	0	0.09	0.097	0.047	0.087	0.024	0.039	0.077	0	0.103	0.063	0.034	0.025	0	0	0	0
rplo 172 (Firmicutes)	Firmicutes	0	0	0	0	0	0.087	0.02	0.034	0.075	0.193	0.015	0.055	0.023	0.038	0.015	0.081	0	0.03	0.025	0	0	0	0.024	0.033	0
rplo 173 (Proteobacteria)	Proteobacteria	Alphaproteobacteria	Rhodospirillales	Acetobacteraceae	Belnapia	0	0	0.067	0	0.022	0	0.017	0.021	0.026	0	0.017	0.023	0.089	0.018	0.014	0	0.023	0	0.054	0.019	0.019
rplo 174 (Bacteroidetes)	Bacteroidetes	Sphingobacteriia	Sphingobacteriales	Chitinophagaceae	Flavihumibacter	0	0.065	0.024	0.042	0.072	0	0.038	0	0.057	0	0.038	0.047	0	0	0.031	0.033	0	0.096	0	0.041	0.085
rplo 175 (Proteobacteria)	Proteobacteria	Alphaproteobacteria	Geminicoccus	0	0	0	0.056	0.021	0.018	0.021	0.076	0.016	0.02	0.024	0.02	0.049	0.022	0.021	0.017	0.04	0.028	0	0.041	0	0	0
rplo 176 (Proteobacteria)	Proteobacteria	Alphaproteobacteria	Rhizobiales	Methylobacteriaceae	Microvirga	0	0.021	0.024	0.042	0.023	0.022	0.019	0.113	0.028	0	0.074	0	0.024	0.04	0.029	0.161	0.049	0	0	0.04	0.021
rplo 177 (Proteobacteria)	Proteobacteria	Alphaproteobacteria	Rhizobiales	Methylobacteriaceae	Microvirga	0	0	0.044	0	0.023	0.021	0.036	0.109	0.054	0.068	0.036	0	0	0.038	0.044	0	0.024	0.045	0.084	0.039	0
rplo 178 (Acidobacteria)	Acidobacteria	Acidobacteriia	Acidobacteriales	Acidobacteriaceae	Candidatus Koribacter	0	0.06	0	0.04	0.091	0.042	0.09	0.044	0.027	0.023	0.036	0	0.022	0	0.029	0	0.068	0.066	0	0.058	0.041
rplo 179 (Actinobacteria)	Actinobacteria	0	0	0	0	0	0.042	0	0	0	0.021	0	0.088	0	0.137	0.109	0	0	0	0.131	0.063	0	0.046	0.028	0.02	0
rplo 18 (Gemmatimonadetes)	Gemmatimonadetes	Gemmatimonadetes	Gemmatimonadales	Gemmatimonadaceae	Gemmatirosa	0	0.202	0.43	0.079	0.157	0.309	0.248	0.129	0.159	0.356	0.035	0.234	0.137	0.113	0.029	0.123	0.186	0.134	0.305	0.192	0.279
rplo 180 (Actinobacteria)	Actinobacteria	Acidimicrobiia	Acidimicrobiales	Microthrixaceae	Candidatus Microthrix	0	0	0	0	0.022	0	0.105	0.042	0	0.044	0.017	0.023	0.022	0.019	0.099	0.091	0.069	0.022	0.054	0	0.039
rplo 181 (Actinobacteria)	Actinobacteria	Actinobacteria	Micrococcales	Micrococcaceae	Arthrobacter	0	0.02	0.067	0	0.022	0	0.017	0.039	0.155	0	0.035	0	0	0	0.099	0	0	0	0.054	0.019	0.02
rplo 182 (Bacteroidetes)	Bacteroidetes	Sphingobacteriia	Sphingobacteriales	Chitinophagaceae	Flavihumibacter	0	0.043	0	0.021	0.072	0.039	0.035	0.088	0.057	0.047	0	0.025	0.024	0.02	0.015	0	0	0.024	0.03	0	0
rplo 183 (Actinobacteria)	Actinobacteria	Acidimicrobiia	0	0	0	0	0.132	0.037	0	0.037	0.034	0.029	0.035	0	0.036	0.029	0	0	0.031	0.047	0	0.038	0	0.045	0	0
rplo 184 (Proteobacteria)	Proteobacteria	Alphaproteobacteria	Sphingomonadales	Sphingomonadaceae	Sphingomonas	0	0	0	0	0	0	0.016	0	0	0	0	0.042	0.634	0	0	0	0	0	0	0.017	0.036
rplo 185 (Acidobacteria)	Acidobacteria	0	0	0	0	0	0.023	0	0.068	0.051	0.023	0.02	0	0	0.025	0.04	0.107	0	0	0	0	0	0.025	0	0	0
rplo 186 (Proteobacteria)	Proteobacteria	Betaproteobacteria	Burkholderiales	Oxalobacteraceae	Herbaspirillum	0	0.022	0.025	0	0.121	0.044	0	0.023	0.086	0.024	0.019	0.025	0	0.081	0.045	0.033	0	0.024	0.06	0	0.087
rplo 187 (Thermotogae)	Thermotogae	Thermotogae	Thermotogales	Thermotogaceae	0	0	0.021	0.024	0	0	0	0	0	0.028	0.091	0.147	0.073	0	0.038	0.043	0.063	0	0	0.058	0	0
rplo 188 (Chloroflexi)	Chloroflexi	Thermomicrobia	Sphaerobacteridae	Sphaerobacterales	Sphaerobacterineae	Sphaerobacteraceae	0.016	0	0.016	0.018	0.033	0.029	0.035	0.021	0.072	0.085	0.076	0	0.031	0.126	0	0	0.018	0.022	0.046	0
rplo 189 (Chloroflexi)	Chloroflexi	Thermomicrobia	Sphaerobacteridae	Sphaerobacterales	Sphaerobacterineae	Sphaerobacteraceae	0.031	0.037	0.064	0.036	0.016	0.028	0.035	0.106	0	0	0.019	0.073	0	0	0	0.037	0	0	0.031	0
rplo 19 (Firmicutes)	Firmicutes	Bacilli	Bacillales	Bacillaceae	Bacillus	0	0	0	0	0	0.022	0	0	0	0	0	0	4.488	0	0.014	0	0	0	0	0	0
rplo 190 (Planctomycetes)	Planctomycetes	Planctomycetia	Planctomycetales	Planctomycetaceae	Gemmata	0	0.035	0.04	0.017	0.039	0	0	0.019	0.046	0	0	0	0.02	0	0	0	0	0	0.024	0.033	0
rplo 191 (Bacteroidetes)	Bacteroidetes	Sphingobacteriia	Sphingobacteriales	Chitinophagaceae	Flavihumibacter	0	0.041	0	0	0.024	0	0.038	0	0.141	0	0.038	0.05	0.024	0.02	0	0.032	0.122	0	0.03	0.02	0.021
rplo 192 (Actinobacteria)	Actinobacteria	Actinobacteria	Propionibacteriales	Nocardioidaceae	Nocardioides	0	0	0	0	0	0.022	0	0.071	0	0.145	0.038	0.051	0	0.082	0.14	0	0	0	0	0.042	0
rplo 193 (Proteobacteria)	Proteobacteria	Alphaproteobacteria	Rhizobiales	Phyllobacteriaceae	Nitratireductor	0	0.048	0	0	0.053	0.146	0	0	0	0.053	0	0	0.053	0	0.034	0.074	0	0.053	0.066	0.046	0
rplo 194 (Proteobacteria)	Proteobacteria	Deltaproteobacteria	Myxococcales	Sorangiineae	Polyangiaceae	Chondromyces	0	0	0.058	0	0	0.069	0.02	0.103	0	0.05	0.116	0.023	0	0	0.122	0.023	0	0	0.038	0
rplo 195 (Gemmatimonadetes)	Gemmatimonadetes	Gemmatimonadetes	Gemmatimonadales	Gemmatimonadaceae	Gemmatimonas	0	0	0.022	0.019	0	0.04	0.034	0.021	0	0.021	0.017	0	0.022	0.018	0	0.06	0.152	0.022	0	0	0.058
rplo 196 (Thermotogae)	Thermotogae	Thermotogae	Thermotogales	Thermotogaceae	Thermotoga	0	0.05	0.04	0.017	0	0	0	0	0.023	0.019	0	0	0.02	0.033	0.025	0	0.02	0	0	0	0
rplo 197 (Actinobacteria)	Actinobacteria	Actinobacteria	Corynebacteriales	Gordoniaceae	Gordonia	0	0.017	0	0.033	0.018	0.033	0.073	0.071	0.043	0	0.029	0.039	0.019	0	0	0.051	0.057	0	0	0	0.016
rplo 198 (Acidobacteria)	Acidobacteria	Blastocatellia	Pyrinomonas	0	0	0	0.039	0.02	0.077	0.065	0	0.034	0.104	0	0	0.034	0.023	0	0.073	0.056	0	0	0.022	0.052	0.018	0.019
rplo 199 (Thermobaculum)	Thermobaculum	0	0	0	0	0	0	0	0	0	0	0.05	0.04	0	0.021	0.066	0	0	0.053	0.027	0.083	0	0.042	0.026	0.018	0
rplo 2 (Firmicutes)	Firmicutes	Bacilli	Bacillales	Bacillaceae	Bacillus	0	0	0.025	0	0	3.832	3.523	4.843	5.971	2.592	0.019	6.867	0	1.781	2.435	1.641	0.152	0.195	0.302	0.731	0.241
rplo 20 (Actinobacteria)	Actinobacteria	Actinobacteria	Micrococcales	Micrococcaceae	0	0	0.11	0.124	0.022	0.097	0.09	0.31	0.233	0.288	0.046	0.096	0.101	0.174	0.103	0.109	0.2	0.152	0.071	0.03	0.167	0.087
rplo 200 (Actinobacteria)	Actinobacteria	Thermoleophilia	Solirubrobacterales	Conexibacteraceae	Conexibacter	0	0	0.062	0.018	0	0	0	0.039	0.024	0.061	0.032	0.064	0.042	0.034	0.105	0	0.021	0	0	0.052	0.018
rplo 201 (Acidobacteria)	Acidobacteria	0	0	0	0	0	0.04	0.046	0.02	0.066	0.062	0.036	0	0.027	0	0.018	0.024	0	0.075	0.014	0.031	0.023	0.045	0	0.038	0
rplo 202 (Firmicutes)	Firmicutes	Clostridia	Clostridiales	Clostridiaceae	Anaerosalibacter	0	0.02	0.203	0.02	0.155	0	0	0	0	0.022	0.089	0	0	0	0	0	0.023	0.022	0	0.019	0
rplo 203 (Chloroflexi)	Chloroflexi	Thermomicrobia	Sphaerobacteridae	Sphaerobacterales	Sphaerobacterineae	Sphaerobacteraceae	0	0.019	0	0	0.017	0	0	0	0.072	0.043	0.019	0	0.015	0.234	0.049	0	0.018	0.112	0.016	0
rplo 204 (Bacteroidetes)	Bacteroidetes	Cytophagia	Cytophagales	Cytophagaceae	Runella	0	0.044	0	0.021	0.024	0.022	0.038	0	0.057	0.024	0.038	0.025	0.025	0	0.015	0.033	0.025	0	0	0	0
rplo 205 (Deinococcus-Thermus)	Deinococcus-Thermus	Deinococci	Deinococcales	Deinococcaceae	Deinococcus	0	0	0	0	0	0	0	0	0	0	0	0	0	0.02	0	0	0	0.696	0	0	0.021
rplo 206 (Actinobacteria)	Actinobacteria	Thermoleophilia	Solirubrobacterales	Conexibacteraceae	Conexibacter	0	0.079	0.09	0.039	0	0.04	0	0.043	0	0	0.105	0	0	0.037	0.057	0	0	0	0	0	0.04
rplo 207 (Proteobacteria)	Proteobacteria	Deltaproteobacteria	Myxococcales	Sorangiineae	Polyangiaceae	Chondromyces	0	0.156	0	0	0	0.231	0	0	0	0.018	0.024	0.068	0	0	0	0	0	0	0	0
rplo 208 (Acidobacteria)	Acidobacteria	0	0	0	0	0	0	0	0	0.08	0.037	0	0.078	0	0	0	0	0	0	0	0	0	0	0	0	0
rplo 209 (Proteobacteria)	Proteobacteria	Alphaproteobacteria	Rhodobacterales	Rhodobacteraceae	Rubellimicrobium	0	0.079	0.022	0.019	0.022	0.06	0.087	0.063	0	0.022	0	0	0	0	0	0	0.023	0	0.027	0	0.02
rplo 21 (Actinobacteria)	Actinobacteria	Thermoleophilia	Solirubrobacterales	Solirubrobacteraceae	Solirubrobacter	0	0.114	0.108	0.165	0.147	0.155	0.184	0.142	0.1	0.105	0.283	0.199	0	0.213	0.19	0.232	0.154	0.169	0.026	0.198	0.019
rplo 210 (Proteobacteria)	Proteobacteria	Alphaproteobacteria	Rhizobiales	Rhodobiaceae	Amorphus	0	0.036	0	0.035	0	0.036	0.031	0	0	0.039	0.062	0.041	0	0.033	0.076	0	0.123	0	0.049	0	0
rplo 211 (Actinobacteria)	Actinobacteria	Thermoleophilia	Solirubrobacterales	Conexibacteraceae	Conexibacter	0	0	0	0	0.073	0.022	0	0.07	0.057	0.024	0.076	0.102	0	0.041	0.093	0.033	0	0	0	0.021	0
rplo 212 (unknown)	0	0	0	0	0	0	0	0	0	0	0	0.012	0.06	0.018	0	0.037	0.033	0	0.026	0.08	0.021	0.032	0	0.212	0.013	0.014
rplo 213 (Bacteroidetes)	Bacteroidetes	Sphingobacteriia	Sphingobacteriales	Chitinophagaceae	Terrimonas	0	0	0	0.042	0.119	0.044	0	0.069	0.165	0	0	0	0.049	0	0	0.03	0	0	0	0.041	0.043
rplo 214 (Bacteroidetes)	Bacteroidetes	Sphingobacteriia	Sphingobacteriales	Chitinophagaceae	Segetibacter	0	0.064	0.073	0	0.048	0.022	0.038	0	0.028	0	0	0	0.024	0.02	0	0	0	0	0.03	0	0
rplo 215 (Verrucomicrobia)	Verrucomicrobia	Spartobacteria	Chthoniobacter	0	0	0	0.117	0	0	0	0.034	0.015	0	0	0.111	0	0	0	0.047	0.036	0	0	0.056	0	0	0
rplo 216 (Actinobacteria)	Actinobacteria	Thermoleophilia	Solirubrobacterales	Solirubrobacteraceae	Solirubrobacter	0	0.02	0.022	0.019	0.043	0.02	0	0	0.051	0	0.017	0.046	0.044	0	0.014	0.06	0.068	0.043	0	0.017	0
rplo 217 (Proteobacteria)	Proteobacteria	Alphaproteobacteria	Rhizobiales	Rhizobiaceae	Kaistia	0	0	0.022	0	0.065	0.04	0.052	0.042	0.026	0	0.017	0.023	0.041	0	0.014	0.03	0.045	0	0.081	0.074	0.039
rplo 218 (Firmicutes)	Firmicutes	Bacilli	Lactobacillales	Streptococcaceae	Streptococcus	0	0	0	0.032	0	0	0	0	0	0	0	0.038	0	0	0	0.074	0	0	0	0	0
rplo 219 (Thermotogae)	Thermotogae	Thermotogae	Thermotogales	Thermotogaceae	0	0	0.177	0.055	0.032	0.054	0.016	0	0	0	0	0	0	0	0	0	0	0	0	0	0	0
rplo 22 (Actinobacteria)	Actinobacteria	Thermoleophilia	Solirubrobacterales	Solirubrobacteraceae	Solirubrobacter	0	0.114	0.043	0.112	0.105	0.078	0.05	0.202	0.1	0.145	0.2	0.222	0.129	0.178	0.217	0.145	0.197	0.105	0.155	0.144	0
rplo 220 (Chloroflexi)	Chloroflexi	Chloroflexia	Herpetosiphonales	Herpetosiphonaceae	Herpetosiphon	0	0.021	0.194	0	0	0	0.035	0.16	0	0.024	0	0	0.024	0	0	0.032	0.099	0	0	0	0
rplo 221 (Proteobacteria)	Proteobacteria	Alphaproteobacteria	Rhodospirillales	Acetobacteraceae	Roseomonas	0	0	0.022	0.019	0	0.04	0.035	0.021	0.026	0.044	0.017	0	0	0	0.014	0	0.068	0	0.027	0	0.039
rplo 222 (Proteobacteria)	Proteobacteria	Betaproteobacteria	0	0	0	0	0.079	0.022	0	0.021	0.1	0.052	0.021	0.026	0.043	0.017	0	0.022	0.054	0	0	0	0.043	0	0	0.038
rplo 223 (Chloroflexi)	Chloroflexi	Chloroflexia	Chloroflexales	Chloroflexineae	Chloroflexaceae	Chloroflexus	0	0.041	0	0.02	0.127	0.047	0.019	0.024	0.02	0.047	0	0	0.05	0	0.027	0	0.04	0	0.034	0.036
rplo 224 (Chloroflexi)	Chloroflexi	0	0	0	0	0	0.014	0.016	0.013	0	0.014	0.012	0.058	0.018	0.03	0.072	0.032	0	0	0.049	0.042	0.032	0.03	0	0.013	0.068
rplo 225 (Firmicutes)	Firmicutes	Bacilli	Lactobacillales	Streptococcaceae	Streptococcus	0	0.048	0.052	0.047	0	0.098	0.028	0	0	0	0.056	0.056	0	0.015	0.011	0	0	0.018	0.11	0	0
rplo 226 (Actinobacteria)	Actinobacteria	Actinobacteria	Micrococcales	Micrococcaceae	Kocuria	0	0.017	0	0.017	0.037	0.035	0.046	0.037	0	0	0.061	0.039	0	0.032	0.049	0.052	0	0	0	0.016	0.034
rplo 227 (Actinobacteria)	Actinobacteria	0	0	0	0	0	0	0	0.03	0	0.013	0.013	0.016	0	0.05	0.079	0.018	0	0.084	0.107	0.023	0	0.017	0	0.014	0
rplo 228 (Proteobacteria)	Proteobacteria	Alphaproteobacteria	Rhodobacterales	Rhodobacteraceae	Rubellimicrobium	0	0.042	0.047	0	0.07	0.021	0.037	0	0.026	0.023	0	0	0	0	0	0	0.024	0.023	0.058	0	0.039
rplo 229 (Proteobacteria)	Proteobacteria	Alphaproteobacteria	Rhizobiales	Methylobacteriaceae	Microvirga	0	0.038	0	0.02	0.045	0	0.018	0	0.027	0	0	0.024	0.023	0.019	0.029	0	0.091	0	0	0.136	0.081
rplo 23 (Proteobacteria)	Proteobacteria	Alphaproteobacteria	Sphingomonadales	Sphingomonadaceae	Sphingomonas	0	0.087	0.117	0.034	0.172	0.035	0.091	0.092	0.091	0.038	0.045	0.02	0.955	0.048	0.049	0.132	0.239	0	0.024	0.082	0.361
rplo 230 (Proteobacteria)	Proteobacteria	Deltaproteobacteria	Desulfuromonadales	Geobacteraceae	Geobacter	0	0.063	0.024	0.021	0.023	0.021	0.037	0	0.083	0.069	0	0	0.047	0	0.03	0	0	0	0	0.02	0
rplo 231 (Bacteroidetes)	Bacteroidetes	Cytophagia	Cytophagales	Cytophagaceae	Spirosoma	0	0	0	0.043	0.024	0.022	0.056	0.023	0.028	0.024	0	0.126	0	0.02	0.044	0.033	0	0	0	0	0
rplo 232 (Bacteroidetes)	Bacteroidetes	Sphingobacteriia	Sphingobacteriales	Chitinophagaceae	Sediminibacterium	0	0	0	0	0	0.02	0.035	0	0.026	0.043	0.017	0.069	0	0	0.014	0.12	0.091	0.044	0.054	0	0.02
rplo 233 (Bacteroidetes)	Bacteroidetes	Sphingobacteriia	Sphingobacteriales	Chitinophagaceae	Flavihumibacter	0	0.043	0	0	0	0.085	0.038	0	0	0.166	0	0.025	0	0.06	0	0	0	0	0	0	0
rplo 234 (Gemmatimonadetes)	Gemmatimonadetes	Gemmatimonadetes	Gemmatimonadales	Gemmatimonadaceae	Gemmatimonas	0	0.166	0	0	0	0.043	0	0.045	0	0.138	0.037	0.024	0	0	0	0.032	0	0	0	0	0
rplo 235 (Bacteroidetes)	Bacteroidetes	Cytophagia	Cytophagales	Cytophagaceae	Spirosoma	0	0.129	0.094	0.021	0.024	0.044	0.038	0	0	0.047	0.019	0.023	0	0	0.015	0.065	0	0	0	0	0.021
rplo 236 (Proteobacteria)	Proteobacteria	Alphaproteobacteria	Sphingomonadales	Sphingomonadaceae	0	0	0.018	0	0.018	0.041	0	0.032	0.02	0	0.02	0	0	0.042	0.017	0.013	0	0.042	0	0	0.119	0.018
rplo 237 (Firmicutes)	Firmicutes	Bacilli	Bacillales	Paenibacillaceae	Paenibacillus	0	0.02	0.043	0.019	0.043	0.02	0	0.021	0.051	0	0.017	0	0	0.037	0.014	0	0.023	0	0	0	0
rplo 238 (Acidobacteria)	Acidobacteria	0	0	0	0	0	0.025	0	0.024	0.055	0.126	0.022	0.027	0	0	0	0	0	0.023	0	0	0	0.083	0	0.024	0
rplo 239 (Proteobacteria)	Proteobacteria	Betaproteobacteria	Burkholderiales	Comamonadaceae	Ottowia	0	0.023	0	0.022	0.025	0.023	0.02	0	0	0	0.02	0.052	0	0	0.016	0.103	0.052	0.049	0.031	0.021	0.067
rplo 24 (Actinobacteria)	Actinobacteria	Actinobacteria	Propionibacteriales	Nocardioidaceae	Nocardioides	0	0.396	0.025	0.13	0.316	0.2	0.155	0.259	0.26	0.073	0.077	0.128	0.05	0.144	0.094	0.134	0.102	0.049	0	0.23	0.087
rplo 240 (Actinobacteria)	Actinobacteria	Actinobacteria	Micrococcales	Micrococcaceae	Kocuria	0	0.089	0	0	0.02	0.036	0.03	0	0.023	0.019	0.031	0.041	0	0	0	0.054	0.02	0	0	0	0.018
rplo 241 (Gemmatimonadetes)	Gemmatimonadetes	Gemmatimonadetes	Gemmatimonadales	Gemmatimonadaceae	Gemmatimonas	0	0	0	0.029	0.143	0	0.028	0.067	0	0	0	0.038	0	0	0	0.049	0.075	0	0	0.031	0.06
rplo 242 (Acidobacteria)	Acidobacteria	Acidobacteriia	Acidobacteriales	Acidobacteriaceae	Candidatus Koribacter	0	0.022	0	0	0	0	0.038	0.023	0.029	0.048	0.038	0	0.025	0.061	0.031	0	0.05	0.024	0.089	0.021	0
rplo 243 (Cyanobacteria)	Cyanobacteria	Oscillatoriophycideae	Oscillatoriales	Moorea	0	0	0	0.114	0.039	0.022	0	0	0.02	0.053	0.022	0	0	0	0	0	0	0	0	0	0	0
rplo 244 (Bacteroidetes)	Bacteroidetes	Sphingobacteriia	Sphingobacteriales	Chitinophagaceae	Flavihumibacter	0	0.022	0.098	0	0.024	0	0.057	0.023	0.028	0.095	0.019	0.025	0	0.04	0.015	0.064	0	0	0.03	0.02	0
rplo 245 (Firmicutes)	Firmicutes	Bacilli	Bacillales	Alicyclobacillaceae	Alicyclobacillus	0	0.059	0.022	0	0.065	0.02	0.017	0	0	0	0	0.023	0.045	0	0.014	0	0.091	0	0.027	0	0
rplo 246 (Aquificae)	Aquificae	Aquificae	Aquificales	Hydrogenothermaceae	Persephonella	Persephonella marina	0.039	0.043	0	0	0.04	0	0	0	0	0	0.068	0.022	0	0	0.06	0.066	0	0	0	0
rplo 247 (Firmicutes)	Firmicutes	Clostridia	Clostridiales	Peptococcaceae	Dehalobacter	0	0	0	0	0.042	0	0	0	0.054	0.02	0.036	0	0	0	0.058	0.031	0.094	0	0.028	0	0.02
rplo 248 (Cyanobacteria)	Cyanobacteria	Oscillatoriophycideae	Chroococcales	Neosynechococcus	0	0	0.022	0	0	0.072	0.022	0	0	0	0	0	0	0	0	0	0	0	0.048	0	0	0
rplo 249 (Proteobacteria)	Proteobacteria	Betaproteobacteria	Rhodocyclales	Rhodocyclaceae	Dechloromonas	0	0.023	0	0	0	0.046	0	0.024	0.059	0.049	0.02	0.026	0	0.021	0.032	0.068	0.026	0	0	0	0
rplo 25 (Acidobacteria)	Acidobacteria	Blastocatellia	Pyrinomonas	0	0	0	0.714	0.09	0.566	0.243	0.018	0.07	0.107	0.026	0.022	0.051	0.093	0	0.037	0.199	0.03	0	0.088	0.082	0.019	0.02
rplo 250 (Actinobacteria)	Actinobacteria	Actinobacteria	Micrococcales	Intrasporangiaceae	Tetrasphaera	0	0.022	0	0.022	0	0.045	0	0	0	0.048	0.135	0	0	0.041	0.016	0	0	0.073	0.06	0.021	0
rplo 251 (Proteobacteria)	Proteobacteria	Alphaproteobacteria	Sphingomonadales	Sphingomonadaceae	Sphingomonas	0	0	0	0.039	0.085	0.081	0.031	0	0	0	0	0	0.045	0.037	0	0	0	0.044	0	0	0.04
rplo 252 (Thermotogae)	Thermotogae	Thermotogae	Thermotogales	Thermotogaceae	0	0	0.043	0	0.021	0.07	0.022	0.037	0.021	0.028	0	0.018	0.05	0.024	0.099	0.015	0	0	0.024	0	0	0
rplo 253 (Actinobacteria)	Actinobacteria	Actinobacteria	Propionibacteriales	Nocardioidaceae	0	0	0	0.025	0.022	0	0	0	0.093	0.029	0	0	0.076	0.025	0.041	0.047	0	0.051	0	0	0	0.044
rplo 254 (Proteobacteria)	Proteobacteria	Betaproteobacteria	Burkholderiales	0	0	0	0.135	0	0	0.025	0.183	0.02	0.024	0.029	0	0	0	0	0	0.016	0	0	0.075	0	0	0
rplo 255 (Proteobacteria)	Proteobacteria	Alphaproteobacteria	Rhodobacterales	Rhodobacteraceae	Stappia	0	0.02	0.022	0.039	0	0	0.017	0.021	0	0	0.137	0.023	0.019	0	0.014	0.06	0	0.022	0	0.037	0
rplo 256 (Acidobacteria)	Acidobacteria	0	0	0	0	0	0	0	0	0	0	0.036	0	0	0.089	0.018	0	0	0.038	0	0.028	0	0.067	0	0.019	0
rplo 257 (Chloroflexi)	Chloroflexi	Thermomicrobia	Sphaerobacteridae	Sphaerobacterales	Sphaerobacterineae	Sphaerobacteraceae	0.019	0.022	0	0.021	0.02	0.051	0.041	0.05	0	0.034	0	0.022	0	0.014	0.059	0.022	0.021	0	0.018	0.019
rplo 258 (Actinobacteria)	Actinobacteria	0	0	0	0	0	0	0	0.015	0	0	0.014	0.049	0.04	0.051	0.094	0.036	0	0.057	0.11	0	0	0	0	0.029	0
rplo 259 (Proteobacteria)	Proteobacteria	Alphaproteobacteria	Rhodospirillales	Rhodospirillaceae	Skermanella	0	0.021	0	0	0	0.042	0	0	0	0.159	0	0.048	0.023	0.078	0	0	0	0.115	0	0	0
rplo 26 (Actinobacteria)	Actinobacteria	Actinobacteria	Propionibacteriales	Nocardioidaceae	Nocardioides	0	0.175	0	0.23	0.024	0.134	0.251	0.141	0.029	0.242	0.586	0.178	0	0.141	0.173	0.062	0.025	0.073	0	0.23	0
rplo 260 (Acidobacteria)	Acidobacteria	0	0	0	0	0	0.042	0.023	0	0	0	0	0	0	0	0	0	0.021	0.019	0	0	0.116	0	0.057	0	0.124
rplo 261 (Bacteroidetes)	Bacteroidetes	Cytophagia	Cytophagales	Cytophagaceae	Fibrella	0	0.031	0.069	0	0.033	0.062	0.054	0	0	0	0.027	0	0	0	0.065	0	0	0	0	0	0
rplo 262 (Actinobacteria)	Actinobacteria	0	0	0	0	0	0	0	0	0.03	0.069	0.012	0.044	0.018	0.045	0.096	0.048	0	0.025	0.049	0.041	0	0	0	0.013	0
rplo 263 (Cyanobacteria)	Cyanobacteria	Oscillatoriophycideae	Oscillatoriales	Microcoleus	0	0	0.044	0	0.021	0.024	0.067	0.019	0.021	0.057	0	0	0	0.025	0	0	0	0	0	0	0	0
rplo 264 (Actinobacteria)	Actinobacteria	Actinobacteria	Micrococcales	Intrasporangiaceae	Intrasporangium	0	0.022	0	0.065	0.049	0	0.058	0.024	0	0	0	0	0.025	0	0	0.101	0.051	0	0	0.021	0.022
rplo 265 (Verrucomicrobia)	Verrucomicrobia	Spartobacteria	Chthoniobacter	0	0	0	0.042	0.024	0.059	0.046	0.021	0	0	0	0.022	0	0.024	0.024	0	0.013	0	0.048	0.023	0	0	0
rplo 266 (Proteobacteria)	Proteobacteria	Alphaproteobacteria	Rhizobiales	Methylobacteriaceae	Microvirga	0	0	0.046	0	0.022	0	0.018	0.022	0	0	0.053	0	0.043	0	0	0.062	0	0.045	0	0	0
rplo 267 (Proteobacteria)	Proteobacteria	Alphaproteobacteria	Rhizobiales	Methylobacteriaceae	Microvirga	0	0	0.068	0.02	0	0	0	0.043	0.079	0	0	0.023	0.023	0	0.014	0.027	0.069	0	0	0.038	0
rplo 268 (Chloroflexi)	Chloroflexi	Thermomicrobia	Sphaerobacteridae	Sphaerobacterales	Sphaerobacterineae	Sphaerobacteraceae	0.017	0.018	0	0.037	0	0.015	0.035	0.022	0	0	0	0.075	0	0.024	0	0.093	0.018	0	0.016	0.082
rplo 269 (Actinobacteria)	Actinobacteria	Rubrobacteria	Rubrobacterales	Rubrobacteraceae	Rubrobacter	0	0	0	0	0.023	0	0	0.022	0	0.043	0.018	0.024	0	0.02	0.119	0	0	0	0.058	0	0.042
rplo 27 (Proteobacteria)	Proteobacteria	Alphaproteobacteria	Rhodospirillales	Acetobacteraceae	Acidisphaera	0	0.233	0.152	0.132	0.064	0.177	0.068	0.248	0.076	0.213	0.119	0.068	0	0.106	0.207	0.029	0.022	0.064	0.159	0.11	0.038
rplo 270 (Actinobacteria)	Actinobacteria	Thermoleophilia	Solirubrobacterales	Patulibacteraceae	Patulibacter	0	0	0	0.038	0.021	0	0.034	0.041	0.025	0	0.017	0.023	0.044	0	0	0	0.067	0	0	0.055	0.038
rplo 271 (Proteobacteria)	Proteobacteria	Alphaproteobacteria	Rhizobiales	Hyphomicrobiaceae	Prosthecomicrobium	0	0	0.022	0	0	0	0	0	0.051	0	0.017	0.09	0.153	0	0	0.059	0	0	0.027	0.018	0
rplo 272 (Thermotogae)	Thermotogae	Thermotogae	Thermotogales	Thermotogaceae	0	0	0	0	0.042	0	0.022	0.056	0.023	0.028	0	0.037	0	0	0.04	0	0	0	0.024	0	0.02	0
rplo 273 (Acidobacteria)	Acidobacteria	0	0	0	0	0	0.061	0	0	0	0.021	0	0	0	0.045	0	0.047	0	0.019	0.014	0	0	0.066	0	0	0
rplo 274 (Bacteroidetes)	Bacteroidetes	Sphingobacteriia	Sphingobacteriales	Chitinophagaceae	Flavihumibacter	0	0	0.024	0.042	0	0	0	0	0	0.024	0	0.05	0	0	0.031	0.19	0	0	0	0.041	0
rplo 275 (Chloroflexi)	Chloroflexi	Thermomicrobia	Sphaerobacteridae	Sphaerobacterales	Sphaerobacterineae	Sphaerobacteraceae	0.019	0	0.037	0.021	0.039	0.017	0	0.025	0.021	0.017	0	0.043	0	0.014	0.029	0.044	0.021	0	0	0.019
rplo 276 (Bacteroidetes)	Bacteroidetes	Sphingobacteriia	Sphingobacteriales	Chitinophagaceae	Terrimonas	0	0.022	0	0.021	0	0.022	0	0	0.028	0	0	0	0	0	0	0	0	0.398	0	0	0
rplo 277 (Chloroflexi)	Chloroflexi	0	0	0	0	0	0.014	0	0	0.015	0.069	0	0.057	0.018	0.072	0	0	0	0.05	0.01	0.041	0	0.015	0	0.037	0
rplo 278 (unknown)	0	0	0	0	0	0	0	0	0.036	0	0	0	0	0	0.081	0.032	0.085	0	0.034	0.079	0	0	0	0	0.035	0
rplo 279 (Chloroflexi)	Chloroflexi	Thermomicrobia	Sphaerobacteridae	Sphaerobacterales	Sphaerobacterineae	Sphaerobacteraceae	0.016	0	0.047	0	0	0.098	0	0	0.018	0.042	0	0	0.015	0.045	0	0	0.018	0.022	0.015	0
rplo 28 (Proteobacteria)	Proteobacteria	Alphaproteobacteria	Sphingomonadales	Sphingomonadaceae	Sphingomonas	0	0.106	0.08	0.139	0.078	0.108	0.047	0.094	0.209	0.019	0.046	0.082	0.04	0.05	0.063	0.107	0.408	0.02	0.145	0.1	0.263
rplo 280 (Acidobacteria)	Acidobacteria	0	0	0	0	0	0.041	0.092	0	0	0.021	0	0	0.053	0.021	0.036	0	0	0.038	0.015	0	0.023	0	0.056	0	0
rplo 281 (Chloroflexi)	Chloroflexi	Thermomicrobia	Sphaerobacteridae	Sphaerobacterales	Sphaerobacterineae	Sphaerobacteraceae	0	0.037	0.016	0	0	0.014	0.053	0	0	0.014	0.019	0.019	0	0.023	0.05	0.114	0	0.023	0.016	0
rplo 282 (Acidobacteria)	Acidobacteria	0	0	0	0	0	0	0	0.08	0	0	0.018	0.022	0.027	0.023	0	0.048	0	0	0	0.031	0	0	0	0.019	0
rplo 283 (Verrucomicrobia)	Verrucomicrobia	Spartobacteria	Chthoniobacter	0	0	0	0.065	0.025	0	0	0.022	0.019	0.023	0	0.096	0.019	0.023	0	0.061	0.062	0	0	0	0	0	0
rplo 284 (Acidobacteria)	Acidobacteria	Blastocatellia	Pyrinomonas	0	0	0	0.061	0.069	0.04	0.022	0	0.036	0.022	0	0.022	0	0.047	0	0	0	0	0.023	0.067	0	0	0
rplo 285 (Proteobacteria)	Proteobacteria	Alphaproteobacteria	Rhizobiales	Hyphomicrobiaceae	Devosia	0	0	0	0.02	0.022	0	0	0.021	0	0	0	0.023	0.091	0.019	0	0	0.046	0.086	0	0.057	0.02
rplo 286 (unknown)	0	0	0	0	0	0	0.02	0	0.04	0	0	0.07	0.022	0	0	0	0.071	0	0.019	0	0.062	0	0	0	0	0
rplo 287 (Chloroflexi)	Chloroflexi	Thermomicrobia	Sphaerobacteridae	Sphaerobacterales	Sphaerobacterineae	Sphaerobacteraceae	0	0.018	0	0	0	0.014	0.052	0	0.018	0	0.019	0	0	0.07	0.025	0.019	0	0.09	0.073	0
rplo 288 (Deinococcus-Thermus)	Deinococcus-Thermus	Deinococci	Deinococcales	Trueperaceae	Truepera	Truepera radiovictrix	0	0.021	0.019	0.021	0.039	0.033	0	0.025	0	0	0	0	0	0	0	0	0	0.026	0	0
rplo 289 (Proteobacteria)	Proteobacteria	Alphaproteobacteria	Caulobacterales	Caulobacteraceae	Asticcacaulis	0	0	0	0.037	0.021	0.039	0.033	0	0.025	0.021	0.067	0	0	0	0.014	0.029	0.022	0	0	0.018	0
rplo 29 (Gemmatimonadetes)	Gemmatimonadetes	Gemmatimonadetes	Gemmatimonadales	Gemmatimonadaceae	Gemmatimonas	0	0.021	1.131	0.33	0.023	0	0.184	0.067	0.028	0	0.055	0.098	0	0	0.075	0.128	0.17	0	0.029	0	0.021
rplo 290 (Acidobacteria)	Acidobacteria	0	0	0	0	0	0	0.046	0	0.091	0.042	0	0	0	0	0	0	0	0	0	0.031	0	0	0	0.019	0
rplo 291 (Nitrospirae)	Nitrospirae	Nitrospira Nitrospirales	Nitrospiraceae	Nitrospira	0	0	0.022	0	0	0	0	0	0	0	0	0.019	0.05	0	0.02	0.031	0.033	0.025	0.024	0.059	0	0
rplo 292 (Actinobacteria)	Actinobacteria	Thermoleophilia	Solirubrobacterales	Solirubrobacteraceae	Solirubrobacter	0	0	0	0.052	0.019	0.018	0	0.038	0.023	0	0.046	0	0	0	0.013	0.08	0.02	0	0	0.017	0
rplo 293 (Acidobacteria)	Acidobacteria	Blastocatellia	Pyrinomonas	0	0	0	0	0.046	0.079	0	0.021	0.018	0	0	0	0.018	0	0	0.019	0	0.031	0.023	0.022	0	0	0
rplo 294 (Verrucomicrobia)	Verrucomicrobia	Spartobacteria	Chthoniobacter	0	0	0	0	0	0.022	0.024	0	0	0.024	0.144	0.024	0	0.072	0.025	0	0	0	0	0	0.03	0.02	0
rplo 295 (Actinobacteria)	Actinobacteria	Acidimicrobiia	0	0	0	0	0	0	0	0	0	0.059	0	0	0.11	0.058	0	0	0.031	0.048	0	0.038	0	0	0	0.033
rplo 296 (Gemmatimonadetes)	Gemmatimonadetes	Gemmatimonadetes	Gemmatimonadales	Gemmatimonadaceae	Gemmatimonas	0	0.02	0.045	0.059	0.019	0	0	0	0.026	0	0.035	0	0	0.038	0	0	0.023	0	0	0	0.02
rplo 297 (Proteobacteria)	Proteobacteria	Deltaproteobacteria	Desulfuromonadales	Geobacteraceae	Geobacter	0	0.021	0	0.02	0.046	0	0	0.022	0	0	0	0.024	0	0	0	0	0.024	0	0	0.02	0
rplo 298 (Chloroflexi)	Chloroflexi	Thermomicrobia	Sphaerobacteridae	Sphaerobacterales	Sphaerobacterineae	Sphaerobacteraceae	0	0	0	0	0	0.014	0.035	0.022	0.018	0.072	0.038	0	0.107	0.023	0.025	0.038	0	0	0.016	0
rplo 299 (unknown)	0	0	0	0	0	0	0	0.023	0	0.022	0.021	0.018	0	0	0.022	0.035	0	0	0	0.029	0	0.023	0.022	0.028	0.019	0
rplo 3 (Proteobacteria)	Proteobacteria	Alphaproteobacteria	Rhizobiales	Methylobacteriaceae	Microvirga	0	0.13	0.147	0.11	0.206	0.188	0.194	0.079	0.171	0.164	0.147	0.043	0.083	1.96	1.279	0.085	0.75	3.465	1.373	2.145	3.582
rplo 30 (Proteobacteria)	Proteobacteria	Alphaproteobacteria	Rhizobiales	Methylobacteriaceae	Microvirga	0	0.082	0.046	0.059	0.045	0.167	0.036	0.152	0	0.203	0.089	0.072	0.069	0.21	0.307	0.218	0.047	0.113	0.14	0.155	0.081
rplo 300 (Proteobacteria)	Proteobacteria	Alphaproteobacteria	Rhodospirillales	Rhodospirillaceae	Novispirillum	0	0	0.022	0.019	0.021	0.019	0.034	0	0	0	0	0	0	0.018	0.027	0.087	0.044	0	0	0.018	0.019
rplo 301 (Chloroflexi)	Chloroflexi	Thermomicrobia	Sphaerobacteridae	Sphaerobacterales	Sphaerobacterineae	Sphaerobacteraceae	0	0.036	0	0.053	0	0	0.017	0.021	0.05	0.028	0.019	0.018	0	0.023	0.024	0.11	0	0	0	0.016
rplo 302 (unknown)	0	0	0	0	0	0	0.041	0.046	0	0	0	0.018	0.022	0	0	0	0	0	0	0	0	0	0	0	0	0
rplo 303 (Actinobacteria)	Actinobacteria	Actinobacteria	Propionibacteriales	Nocardioidaceae	Marmoricola	0	0.044	0	0.022	0	0.022	0.058	0.024	0	0.024	0.019	0	0.025	0	0	0	0	0	0	0.042	0
rplo 304 (Chloroflexi)	Chloroflexi	Thermomicrobia	Sphaerobacteridae	Sphaerobacterales	Sphaerobacterineae	Sphaerobacteraceae	0	0	0	0	0	0	0.067	0	0.023	0.018	0	0	0.079	0.135	0	0	0	0	0.08	0
rplo 305 (Firmicutes)	Firmicutes	Bacilli	Bacillales	Alicyclobacillaceae	Alicyclobacillus	0	0.018	0.021	0.036	0	0	0.014	0	0	0	0.016	0	0	0.034	0.013	0	0.042	0	0	0	0
rplo 306 (Thermotogae)	Thermotogae	Thermotogae	Thermotogales	Thermotogaceae	Thermotoga	0	0	0.142	0.035	0.06	0	0	0	0	0	0	0	0	0.017	0	0	0	0	0	0	0
rplo 307 (Acidobacteria)	Acidobacteria	0	0	0	0	0	0.016	0.035	0.015	0	0	0.027	0	0	0.017	0.054	0.036	0	0.014	0.021	0.024	0	0.017	0	0.015	0
rplo 308 (unknown)	0	0	0	0	0	0	0.02	0	0	0.067	0.041	0.018	0.022	0.027	0	0.035	0	0	0.036	0	0.03	0	0.022	0	0.038	0
rplo 309 (unknown)	0	0	0	0	0	0	0.02	0.022	0.02	0	0	0	0.043	0	0.089	0.035	0	0	0.035	0.014	0	0	0	0.028	0	0.02
rplo 31 (Firmicutes)	Firmicutes	Bacilli	Bacillales	Paenibacillaceae	Paenibacillus	0	0	0	0	0	0.022	0	0	0	0	0	0	0.074	0.797	0	0.132	0	1.082	0.03	0.663	0
rplo 310 (Chloroflexi)	Chloroflexi	Thermomicrobia	Sphaerobacteridae	Sphaerobacterales	Sphaerobacterineae	Sphaerobacteraceae	0	0.037	0	0	0	0.013	0	0	0.072	0.043	0	0	0.031	0.07	0	0.019	0	0.09	0.015	0
rplo 311 (Acidobacteria)	Acidobacteria	Blastocatellia	Pyrinomonas	0	0	0	0	0.068	0.02	0	0	0.018	0.086	0	0	0	0.023	0	0	0	0.122	0	0	0	0.038	0
rplo 312 (Gemmatimonadetes)	Gemmatimonadetes	Gemmatimonadetes	Gemmatimonadales	Gemmatimonadaceae	Gemmatimonas	Gemmatimonas aurantiaca	0.146	0	0	0.046	0	0.018	0.067	0.028	0.023	0	0	0	0	0	0	0	0.047	0	0	0
rplo 313 (Firmicutes)	Firmicutes	Clostridia	Clostridiales	Peptococcaceae	Dehalobacter	0	0	0	0.018	0	0	0	0.079	0	0	0.064	0.065	0	0	0.013	0.056	0	0	0	0.018	0.018
rplo 314 (Acidobacteria)	Acidobacteria	0	0	0	0	0	0.082	0.023	0.04	0	0.041	0.018	0.022	0.027	0.045	0	0.047	0	0	0.015	0	0	0	0	0	0
rplo 315 (Proteobacteria)	Proteobacteria	Alphaproteobacteria	0	0	0	0	0	0	0	0	0.082	0	0.021	0.053	0	0	0	0	0.054	0	0.031	0.023	0.045	0	0	0.04
rplo 316 (Bacteroidetes)	Bacteroidetes	Cytophagia	Cytophagales	Cytophagaceae	Runella	0	0	0	0	0	0.022	0.019	0.021	0	0.096	0	0	0	0	0	0.033	0.025	0	0	0	0
rplo 317 (Gemmatimonadetes)	Gemmatimonadetes	Gemmatimonadetes	Gemmatimonadales	Gemmatimonadaceae	Gemmatimonas	0	0.063	0.024	0.042	0.023	0	0.019	0.023	0	0	0	0.072	0	0	0	0.032	0	0.02	0	0	0.021
rplo 318 (Acidobacteria)	Acidobacteria	Acidobacteriia	Acidobacteriales	Acidobacteriaceae	Silvibacterium	0	0.07	0.039	0	0	0.035	0	0.037	0	0	0	0.121	0.039	0	0	0	0	0	0	0	0
rplo 319 (Cyanobacteria)	Cyanobacteria	Nostocales	Nostocaceae	Anabaena	0	0	0.022	0.025	0	0	0	0	0.022	0.053	0	0	0	0.096	0	0	0	0	0	0	0.062	0.02
rplo 32 (Firmicutes)	Firmicutes	Bacilli	Bacillales	Paenibacillaceae	Paenibacillus	0	0	0	0	0	0.03	0	0	0	0	0	0	0	0.499	0	0.181	0	1.177	0.163	0.704	0
rplo 320 (Actinobacteria)	Actinobacteria	Actinobacteria	Propionibacteriales	Nocardioidaceae	Kribbella	0	0	0.075	0.043	0	0.022	0.058	0	0.029	0	0	0	0	0	0.016	0	0.025	0	0	0	0
rplo 321 (Firmicutes)	Firmicutes	Bacilli	Bacillales	Paenibacillaceae	Saccharibacillus	0	0.041	0	0	0.023	0.021	0.051	0.042	0	0.045	0	0.024	0	0	0	0	0.047	0	0	0	0
rplo 322 (Actinobacteria)	Actinobacteria	Thermoleophilia	Solirubrobacterales	Conexibacteraceae	Conexibacter	0	0.02	0	0	0	0.04	0.033	0.042	0.026	0.021	0.051	0.023	0.022	0.018	0	0.03	0	0.021	0	0.018	0
rplo 323 (Acidobacteria)	Acidobacteria	0	0	0	0	0	0.02	0.044	0.02	0	0.041	0	0	0	0.022	0	0	0	0.019	0	0	0	0	0.084	0	0
rplo 324 (Proteobacteria)	Proteobacteria	Betaproteobacteria	Burkholderiales	Burkholderiaceae	Lautropia	0	0.023	0	0	0	0.046	0.04	0.024	0.029	0	0.019	0.026	0	0.021	0.064	0.034	0.026	0.025	0	0	0
rplo 325 (Planctomycetes)	Planctomycetes	Planctomycetia	Planctomycetales	Planctomycetaceae	Blastopirellula	0	0	0	0	0.066	0	0	0	0	0	0.052	0.044	0	0	0	0.028	0	0	0	0.018	0.02
rplo 326 (Actinobacteria)	Actinobacteria	Actinobacteria	Jiangellales	Jiangellaceae	Jiangella	0	0.022	0.025	0.065	0	0	0	0.023	0.029	0.024	0.058	0	0	0.02	0	0	0	0	0	0	0
rplo 327 (Proteobacteria)	Proteobacteria	Betaproteobacteria	Burkholderiales	Rhizobacter	0	0	0.045	0.1	0.066	0	0.023	0.02	0	0.029	0	0	0.052	0	0	0	0	0	0	0	0	0
rplo 328 (Chloroflexi)	Chloroflexi	Thermomicrobia	Sphaerobacteridae	Sphaerobacterales	Sphaerobacterineae	Sphaerobacteraceae	0	0.02	0.017	0	0	0.077	0.036	0	0.019	0.015	0	0.04	0.016	0	0	0.02	0.019	0	0	0
rplo 329 (Bacteroidetes)	Bacteroidetes	Cytophagia	Cytophagales	Cytophagaceae	Spirosoma	0	0.043	0.071	0	0	0	0.038	0.023	0	0.071	0	0	0	0	0	0	0	0	0	0	0
rplo 33 (Bacteroidetes)	Bacteroidetes	Sphingobacteriia	Sphingobacteriales	Chitinophagaceae	Flavihumibacter	0	0.086	0.024	0	0.143	0.088	0.019	0.046	0.113	0.214	0.038	0	0.024	0.141	0	0	0.174	0.594	0.03	0.143	0.45
rplo 330 (Chloroflexi)	Chloroflexi	Thermomicrobia	Sphaerobacteridae	Sphaerobacterales	Sphaerobacterineae	Sphaerobacteraceae	0.016	0	0.016	0	0.017	0.014	0	0.021	0	0.029	0.057	0	0.015	0.023	0	0.057	0	0.022	0.031	0.016
rplo 331 (Bacteroidetes)	Bacteroidetes	Sphingobacteriia	Sphingobacteriales	Sphingobacteriaceae	Pedobacter	0	0	0.047	0	0.024	0	0.019	0.139	0	0	0	0.025	0.025	0	0	0	0.05	0	0	0	0
rplo 332 (Cyanobacteria)	Cyanobacteria	Oscillatoriophycideae	Oscillatoriales	Nodosilinea	0	0	0	0.049	0.021	0.024	0	0	0	0	0	0	0	0.049	0	0	0	0.025	0	0	0	0
rplo 333 (Firmicutes)	Firmicutes	Clostridia	Clostridiales	Ruminococcaceae	Ruminococcus	0	0	0	0.019	0	0.039	0.034	0.02	0.125	0	0	0.022	0.022	0	0	0	0.022	0	0.026	0	0.019
rplo 334 (Actinobacteria)	Actinobacteria	Actinobacteria	Micrococcales	Intrasporangiaceae	Intrasporangium	0	0	0	0	0.025	0	0	0.047	0	0.024	0	0	0.048	0.041	0	0	0	0	0	0.021	0
rplo 335 (Actinobacteria)	Actinobacteria	0	0	0	0	0	0	0	0.039	0.022	0	0.052	0.042	0	0	0.087	0	0	0	0	0	0.023	0	0.027	0.038	0
rplo 336 (Proteobacteria)	Proteobacteria	Alphaproteobacteria	Sphingomonadales	Sphingomonadaceae	Sphingomonas	0	0	0	0.036	0.04	0	0	0	0.024	0	0	0	0.02	0	0	0.028	0.042	0	0	0	0.018
rplo 337 (unknown)	0	0	0	0	0	0	0	0	0	0.044	0	0	0.042	0.078	0	0.017	0.023	0.067	0.019	0	0	0	0	0	0.019	0
rplo 338 (Actinobacteria)	Actinobacteria	Actinobacteria	Kineosporiales	Kineosporiaceae	Angustibacter	0	0.044	0.025	0.043	0	0	0.019	0.023	0	0	0.019	0	0	0	0	0	0	0.024	0	0	0
rplo 339 (Bacteroidetes)	Bacteroidetes	Cytophagia	Cytophagales	Cytophagaceae	Spirosoma	0	0.022	0	0	0.072	0	0.057	0	0.057	0	0	0	0	0	0	0	0	0	0	0	0
rplo 34 (Actinobacteria)	Actinobacteria	Actinobacteria	Kineosporiales	Kineosporiaceae	Angustibacter	0	0.044	0.049	0.043	0.048	0.065	0.056	0.161	0.086	0.312	0.303	0.102	0.049	0.163	0.125	0	0.025	0.024	0.15	0.187	0
rplo 340 (unknown)	0	0	0	0	0	0	0	0.045	0.019	0	0.04	0	0.058	0	0	0	0.023	0	0	0	0	0	0	0	0	0
rplo 341 (Actinobacteria)	Actinobacteria	Actinobacteria	Frankiales	Frankiaceae	Frankia	0	0	0	0.021	0	0	0	0.023	0	0.093	0.056	0	0	0	0.075	0	0	0	0	0.02	0
rplo 342 (Chloroflexi)	Chloroflexi	Thermomicrobia	Sphaerobacteridae	Sphaerobacterales	Sphaerobacterineae	Sphaerobacteraceae	0	0	0	0	0	0	0	0	0	0.041	0.027	0	0.022	0.051	0.072	0	0	0.064	0.022	0
rplo 343 (Acidobacteria)	Acidobacteria	Blastocatellia	Pyrinomonas	0	0	0	0.04	0	0	0.022	0	0	0	0	0	0	0	0	0.037	0	0	0	0	0	0	0
rplo 344 (Proteobacteria)	Proteobacteria	Betaproteobacteria	Burkholderiales	Burkholderiaceae	Lautropia	0	0	0	0.04	0.022	0	0	0	0.08	0	0	0	0	0	0.029	0	0.047	0	0	0	0.038
rplo 345 (Actinobacteria)	Actinobacteria	0	0	0	0	0	0.02	0.043	0	0.041	0	0	0	0	0	0	0	0.044	0	0.014	0	0	0.022	0	0.019	0
rplo 346 (Chloroflexi)	Chloroflexi	0	0	0	0	0	0.044	0	0	0	0.023	0	0.024	0.058	0	0.019	0	0	0.021	0.062	0	0	0.025	0.03	0.021	0
rplo 347 (Firmicutes)	Firmicutes	Bacilli	Bacillales	Alicyclobacillaceae	Alicyclobacillus	0	0	0	0.25	0.022	0	0	0	0	0	0	0	0	0	0	0	0	0	0	0.019	0
rplo 348 (Cyanobacteria)	Cyanobacteria	Stigonematales	Chlorogloeopsis	0	0	0	0	0	0	0	0	0.016	0	0.05	0	0	0.022	0.022	0	0	0	0.111	0	0	0	0
rplo 349 (Acidobacteria)	Acidobacteria	0	0	0	0	0	0.041	0	0	0.023	0	0.018	0	0.027	0.045	0	0	0	0.019	0.015	0	0.024	0.023	0.028	0	0.061
rplo 35 (Proteobacteria)	Proteobacteria	Alphaproteobacteria	Geminicoccus	0	0	0	0.095	0.064	0.13	0.082	0.116	0.116	0.141	0.05	0.021	0.05	0.154	0	0.035	0	0.084	0.044	0.042	0.078	0.018	0
rplo 350 (Proteobacteria)	Proteobacteria	Alphaproteobacteria	Rhizobiales	Phyllobacteriaceae	0	0	0	0	0.02	0	0.021	0	0	0.027	0.022	0.017	0.024	0	0.019	0.014	0.092	0.023	0	0.027	0.017	0.02
rplo 351 (Acidobacteria)	Acidobacteria	0	0	0	0	0	0	0	0.101	0	0	0.054	0	0	0	0	0.047	0	0	0	0.031	0	0	0	0	0.02
rplo 352 (Bacteroidetes)	Bacteroidetes	Sphingobacteriia	Sphingobacteriales	Chitinophagaceae	Terrimonas	0	0.022	0	0	0.048	0.022	0.038	0.019	0	0.024	0	0	0	0	0	0.066	0	0.024	0	0.02	0
rplo 353 (Firmicutes)	Firmicutes	Clostridia	Thermoanaerobacterales	Thermoanaerobacterales Family III. Incertae Sedis	Thermoanaerobacterium	0	0.146	0	0	0	0.064	0.035	0	0	0	0	0	0	0	0	0	0.024	0	0	0	0
rplo 354 (Cyanobacteria)	Cyanobacteria	Oscillatoriophycideae	Oscillatoriales	Crinalium	0	0	0	0.024	0	0.023	0	0	0	0.027	0	0	0	0.024	0	0	0	0	0	0	0	0
rplo 355 (Verrucomicrobia)	Verrucomicrobia	Verrucomicrobiae	Verrucomicrobiales	Verrucomicrobiaceae	Verrucomicrobium	0	0.016	0.019	0	0.037	0.051	0.015	0	0.022	0.125	0	0	0	0.016	0	0	0	0	0	0	0
rplo 356 (Proteobacteria)	Proteobacteria	Alphaproteobacteria	Sphingomonadales	Sphingomonadaceae	Sphingomonas	0	0	0.053	0	0.026	0.024	0	0	0	0	0.02	0.055	0	0	0	0	0	0.026	0	0.022	0
rplo 357 (Cyanobacteria)	Cyanobacteria	Oscillatoriophycideae	Oscillatoriales	Coleofasciculus	0	0	0	0	0	0.023	0.042	0	0	0.027	0.023	0	0	0	0	0	0	0	0.023	0	0	0
rplo 358 (Firmicutes)	Firmicutes	Bacilli	Bacillales	Bacillaceae	Bacillus	0	0	0	0	0	0	0	0	0	0	0	0	0	0.349	0	0	0	0	0	0	0
rplo 359 (Actinobacteria)	Actinobacteria	0	0	0	0	0	0.016	0	0	0	0.016	0	0.017	0	0.034	0.07	0.019	0	0.03	0.069	0	0	0	0	0	0
rplo 36 (Actinobacteria)	Actinobacteria	Thermoleophilia	Solirubrobacterales	Conexibacteraceae	Conexibacter	Conexibacter woesei	0.059	0.089	0.115	0.022	0.04	0.155	0.063	0.026	0.194	0.119	0.114	0.044	0.073	0.125	0.327	0.045	0.087	0.106	0.112	0
rplo 360 (Firmicutes)	Firmicutes	Negativicutes	Selenomonadales	Veillonellaceae	Megamonas	0	0	0.033	0.072	0	0	0	0	0	0.032	0.038	0	0	0	0.031	0	0	0	0.04	0.028	0
rplo 361 (Firmicutes)	Firmicutes	Clostridia	Clostridiales	Peptococcaceae	Syntrophobotulus	0	0.022	0	0	0	0	0	0	0	0.024	0	0.05	0	0.02	0	0.033	0	0	0.111	0.02	0
rplo 362 (unknown)	0	0	0	0	0	0	0	0	0	0	0	0	0.015	0	0.093	0.049	0	0	0.077	0.02	0	0.016	0	0.019	0	0
rplo 363 (Proteobacteria)	Proteobacteria	Alphaproteobacteria	Sphingomonadales	Sphingomonadaceae	0	0	0	0	0.018	0.041	0	0	0	0.024	0.02	0	0	0.062	0	0	0	0.061	0	0.025	0	0.018
rplo 364 (Firmicutes)	Firmicutes	Clostridia	Clostridiales	Peptococcaceae	Syntrophobotulus	0	0	0	0	0.024	0	0.057	0.023	0	0	0.019	0.025	0	0	0.031	0	0.023	0	0	0.018	0
rplo 365 (Armatimonadetes)	Armatimonadetes	Fimbriimonadia	Fimbriimonadales	Fimbriimonadaceae	Fimbriimonas	0	0.039	0	0.019	0	0.02	0.017	0	0.026	0.086	0.017	0	0	0	0	0.029	0	0	0	0	0
rplo 366 (Firmicutes)	Firmicutes	Bacilli	Bacillales	Bacillaceae	Hydrogenibacillus	0	0	0	0	0	0	0	0	0	0.023	0.092	0	0	0	0.03	0	0	0	0.058	0.04	0
rplo 367 (unknown)	0	0	0	0	0	0	0	0.022	0	0	0	0	0	0.104	0.044	0.017	0	0	0	0.028	0	0.022	0	0	0.019	0
rplo 368 (Verrucomicrobia)	Verrucomicrobia	Verrucomicrobiae	Verrucomicrobiales	Verrucomicrobiaceae	Verrucomicrobium	0	0	0.089	0.055	0	0	0.017	0	0	0	0.017	0	0.022	0	0.028	0	0.091	0	0	0.019	0
rplo 369 (Chloroflexi)	Chloroflexi	0	0	0	0	0	0	0	0.011	0	0.011	0.009	0.035	0	0.012	0.078	0	0	0.01	0.016	0.017	0.013	0	0.015	0	0.022
rplo 37 (Proteobacteria)	Proteobacteria	Alphaproteobacteria	Caulobacterales	Caulobacteraceae	Brevundimonas	0	0	0.135	0.194	0.066	0.101	0.175	0.127	0.13	0.044	0.087	0.162	0.198	0.019	0.028	0.212	0.229	0.066	0.027	0.056	0
rplo 370 (Chloroflexi)	Chloroflexi	Thermomicrobia	Sphaerobacteridae	Sphaerobacterales	Sphaerobacterineae	Sphaerobacteraceae	0	0	0	0	0.033	0	0.015	0	0.018	0.085	0	0	0.045	0.012	0.049	0	0	0.022	0	0
rplo 371 (Proteobacteria)	Proteobacteria	Alphaproteobacteria	Rhizobiales	Phyllobacteriaceae	Hoeflea	0	0	0	0	0.022	0	0.07	0.021	0.052	0.022	0.035	0	0.022	0	0	0.029	0	0	0	0.038	0
rplo 372 (Bacteroidetes)	Bacteroidetes	Cytophagia	Cytophagales	Cytophagaceae	Hymenobacter	0	0	0	0	0.024	0	0.038	0	0.028	0.024	0	0	0	0	0	0	0	0	0	0	0
rplo 373 (Proteobacteria)	Proteobacteria	Alphaproteobacteria	Rhodobacterales	Rhodobacteraceae	Rubellimicrobium	0	0	0.045	0.02	0.022	0	0.018	0	0.026	0.044	0	0.023	0	0	0.028	0	0	0	0.027	0	0.02
rplo 374 (Proteobacteria)	Proteobacteria	Betaproteobacteria	Burkholderiales	Oxalobacteraceae	Noviherbaspirillum	0	0	0	0	0	0	0	0	0	0	0	0	0	0	0	0	0	0	0.333	0	0
rplo 375 (Actinobacteria)	Actinobacteria	Thermoleophilia	Solirubrobacterales	Conexibacteraceae	Conexibacter	0	0	0	0	0.022	0	0	0	0	0.043	0.034	0.023	0	0	0.084	0	0	0	0.107	0.019	0
rplo 376 (Proteobacteria)	Proteobacteria	Deltaproteobacteria	Myxococcales	Nannocystineae	Nannocystaceae	Plesiocystis	0.026	0	0	0.028	0	0.023	0	0.067	0	0	0	0	0	0	0	0.029	0	0	0	0
rplo 377 (Chloroflexi)	Chloroflexi	0	0	0	0	0	0	0	0	0	0	0	0.023	0	0.023	0.075	0.049	0	0	0.044	0	0	0	0.029	0.02	0
rplo 378 (unknown)	0	0	0	0	0	0	0	0.06	0	0	0	0.047	0.029	0.035	0	0	0	0.091	0	0	0	0	0.027	0	0	0
rplo 379 (Cyanobacteria)	Cyanobacteria	Oscillatoriophycideae	Oscillatoriales	Microcoleus	0	0	0	0	0	0.023	0	0	0	0.084	0	0	0.098	0	0	0	0	0	0	0	0	0
rplo 38 (Actinobacteria)	Actinobacteria	Acidimicrobiia	Acidimicrobiales	Acidimicrobiaceae	Ilumatobacter	0	0.038	0.108	0.056	0.125	0.058	0.033	0.122	0.175	0.063	0.117	0.111	0	0.053	0.109	0.145	0.088	0.021	0.078	0.072	0.019
rplo 380 (Actinobacteria)	Actinobacteria	Rubrobacteria	Rubrobacterales	Rubrobacteraceae	Rubrobacter	0	0	0	0	0	0.021	0	0	0	0.046	0.018	0.049	0.024	0.02	0.045	0	0	0	0	0.02	0
rplo 381 (Bacteroidetes)	Bacteroidetes	Sphingobacteriia	Sphingobacteriales	Chitinophagaceae	Terrimonas	0	0	0.024	0.021	0.024	0	0	0	0.028	0.024	0	0.025	0	0	0	0.033	0.05	0	0	0	0
rplo 382 (Cyanobacteria)	Cyanobacteria	Oscillatoriophycideae	Oscillatoriales	Geitlerinema	0	0	0	0	0	0.073	0	0	0	0	0	0	0	0.025	0	0	0	0	0	0	0	0
rplo 383 (Actinobacteria)	Actinobacteria	Rubrobacteria	Rubrobacterales	Rubrobacteraceae	Rubrobacter	0	0	0.024	0	0.023	0	0.017	0	0.028	0.046	0.018	0	0.024	0	0.03	0	0	0.023	0	0	0
rplo 384 (Bacteroidetes)	Bacteroidetes	Sphingobacteriia	Sphingobacteriales	Chitinophagaceae	Segetibacter	0	0.024	0.028	0	0	0	0	0	0.033	0	0	0	0	0	0	0	0	0	0	0	0
rplo 385 (Chlorobi)	Chlorobi	0	0	0	0	0	0	0	0.019	0	0.021	0	0	0.054	0	0.034	0.07	0	0	0	0.032	0.048	0	0	0	0
rplo 386 (Actinobacteria)	Actinobacteria	Rubrobacteria	Rubrobacterales	Rubrobacteraceae	Rubrobacter	0	0	0	0	0	0	0	0	0	0.047	0.019	0	0	0.04	0.062	0	0	0	0.03	0	0
rplo 387 (Bacteroidetes)	Bacteroidetes	Cytophagia	Cytophagales	0	0	0	0.022	0	0	0	0.022	0	0	0.028	0	0.019	0	0.046	0.041	0.015	0.033	0.05	0	0	0	0
rplo 388 (Verrucomicrobia)	Verrucomicrobia	Spartobacteria	Chthoniobacter	0	0	0	0.022	0.025	0	0	0	0.019	0	0	0	0.019	0	0	0.02	0.016	0.067	0.025	0	0	0.021	0
rplo 389 (Armatimonadetes)	Armatimonadetes	Fimbriimonadia	Fimbriimonadales	Fimbriimonadaceae	Fimbriimonas	Fimbriimonas ginsengisoli	0.044	0.025	0	0.021	0	0.019	0	0	0	0	0	0	0.021	0	0	0.025	0	0	0	0
rplo 39 (Actinobacteria)	Actinobacteria	Rubrobacteria	Rubrobacterales	Rubrobacteraceae	Rubrobacter	0	0.078	0.044	0.038	0	0.04	0	0.167	0.051	0.3	0.068	0.091	0.176	0.073	0.163	0.059	0	0.086	0.107	0.111	0.077
rplo 390 (Actinobacteria)	Actinobacteria	Acidimicrobiia	Acidimicrobiales	Acidimicrobiaceae	Ilumatobacter	0	0	0	0	0.021	0.038	0.017	0.04	0	0.021	0.016	0.022	0.021	0.018	0.027	0	0	0	0	0	0
rplo 391 (Thermotogae)	Thermotogae	Thermotogae	Thermotogales	Thermotogaceae	0	0	0.016	0.037	0.016	0.018	0	0	0	0	0	0	0	0	0	0	0	0	0	0	0	0
rplo 392 (Firmicutes)	Firmicutes	Clostridia	Thermoanaerobacterales	Thermoanaerobacteraceae	Thermoanaerobacter	0	0.021	0.023	0.02	0	0	0	0	0	0.023	0	0	0.023	0.019	0	0	0	0	0	0	0
rplo 393 (Actinobacteria)	Actinobacteria	0	0	0	0	0	0	0	0	0	0	0.016	0.02	0	0.082	0.015	0	0	0.069	0.053	0	0	0	0	0	0
rplo 394 (Bacteroidetes)	Bacteroidetes	Flavobacteriia	Flavobacteriales	Flavobacteriaceae	Chryseobacterium	0	0	0	0	0	0	0	0.023	0.028	0	0	0	0	0.241	0	0	0	0	0	0	0
rplo 395 (Bacteroidetes)	Bacteroidetes	Sphingobacteriia	Sphingobacteriales	Chitinophagaceae	Flavihumibacter	0	0	0	0	0.024	0	0.019	0	0.028	0	0.019	0	0.072	0	0	0	0.022	0	0	0	0.021
rplo 396 (Chloroflexi)	Chloroflexi	Thermomicrobia	Sphaerobacteridae	Sphaerobacterales	Sphaerobacterineae	Sphaerobacteraceae	0	0	0	0	0	0	0.018	0	0.036	0.013	0.019	0	0.015	0.012	0	0.019	0.018	0.045	0.047	0
rplo 397 (Proteobacteria)	Proteobacteria	Deltaproteobacteria	Myxococcales	Nannocystineae	Nannocystaceae	Plesiocystis	0	0	0.083	0	0	0.075	0	0	0	0	0	0	0	0	0	0.049	0	0	0	0
rplo 398 (Chloroflexi)	Chloroflexi	Caldilineae	Caldilineales	Caldilineaceae	Caldilinea	0	0	0	0.02	0	0.021	0	0	0	0.045	0.035	0.047	0	0	0.014	0	0	0.045	0	0.038	0
rplo 399 (Proteobacteria)	Proteobacteria	Betaproteobacteria	Burkholderiales	Oxalobacteraceae	Noviherbaspirillum	0	0	0	0	0	0.046	0	0	0	0.068	0	0	0	0.042	0	0	0	0.05	0	0	0
rplo 4 (Firmicutes)	Firmicutes	Bacilli	0	0	0	0	0	0	0	0	0	0	0	0.029	1.307	0	1.305	0.025	1.151	0.016	1.808	1.092	0.658	2.26	3.161	0.831
rplo 40 (Acidobacteria)	Acidobacteria	0	0	0	0	0	0.187	0.231	0.061	0.092	0.084	0.091	0.044	0	0.023	0.055	0.121	0.023	0.058	0	0.032	0.164	0.065	0.085	0.039	0.121
rplo 400 (Proteobacteria)	Proteobacteria	Betaproteobacteria	Burkholderiales	Burkholderiaceae	Burkholderia	0	0.062	0	0	0	0.063	0	0.022	0	0	0	0	0	0	0	0	0	0.023	0	0	0
rplo 401 (Aquificae)	Aquificae	Aquificae	Desulfurobacteriales	Desulfurobacteriaceae	Desulfurobacterium	0	0	0	0.021	0.024	0	0	0.023	0	0	0	0	0.024	0	0	0	0.025	0.048	0	0.02	0
rplo 402 (Proteobacteria)	Proteobacteria	Alphaproteobacteria	Rhizobiales	Phyllobacteriaceae	Mesorhizobium	0	0	0	0.079	0	0	0	0	0	0	0.018	0	0	0	0	0.06	0	0	0	0	0.02
rplo 403 (Bacteroidetes)	Bacteroidetes	Sphingobacteriia	Sphingobacteriales	Chitinophagaceae	Flavihumibacter	0	0.022	0.047	0.021	0	0	0	0	0	0	0.019	0	0	0	0	0.066	0	0	0	0	0
rplo 404 (Cyanobacteria)	Cyanobacteria	Oscillatoriophycideae	Oscillatoriales	Trichodesmium	0	0	0.02	0	0.042	0	0	0.036	0	0	0	0	0	0	0	0	0	0	0	0	0	0
rplo 405 (Actinobacteria)	Actinobacteria	Actinobacteria	Streptomycetales	Streptomycetaceae	Streptacidiphilus	0	0	0	0	0	0.022	0.019	0	0	0.048	0.039	0.026	0	0	0.047	0	0	0	0	0.021	0
rplo 406 (Proteobacteria)	Proteobacteria	Alphaproteobacteria	Rhizobiales	Methylobacteriaceae	Methylobacterium	0	0	0	0	0	0	0	0	0	0	0.093	0.062	0	0	0	0	0	0	0.073	0	0
rplo 407 (Acidobacteria)	Acidobacteria	0	0	0	0	0	0	0.055	0	0.053	0	0	0	0	0	0	0	0	0	0.034	0.074	0	0.053	0	0	0
rplo 408 (Deinococcus-Thermus)	Deinococcus-Thermus	Deinococci	Deinococcales	Deinococcaceae	Deinococcus	0	0.02	0.022	0	0.044	0	0.035	0	0.026	0	0.017	0	0	0.017	0	0.03	0	0	0	0.019	0
rplo 409 (Gemmatimonadetes)	Gemmatimonadetes	Gemmatimonadetes	Gemmatimonadales	Gemmatimonadaceae	Gemmatimonas	0	0	0	0	0	0	0	0	0.044	0	0	0	0	0.028	0	0	0	0	0.046	0	0
rplo 41 (Proteobacteria)	Proteobacteria	Betaproteobacteria	0	0	0	0	0.119	0.067	0.078	0.11	0.221	0.07	0.062	0.078	0.109	0.052	0.139	0	0.26	0.014	0.06	0.069	0.066	0.054	0.056	0.217
rplo 410 (Actinobacteria)	Actinobacteria	0	0	0	0	0	0	0.018	0	0	0.032	0	0.017	0	0.017	0.057	0	0	0.015	0.023	0	0	0	0	0.031	0.016
rplo 411 (Firmicutes)	Firmicutes	Clostridia	Clostridiales	Ruminococcaceae	Ruminococcus	0	0	0	0	0.044	0	0.018	0.043	0.053	0	0.018	0.023	0	0	0	0	0.023	0	0	0.019	0.02
rplo 412 (Acidobacteria)	Acidobacteria	0	0	0	0	0	0.041	0.021	0.02	0	0.021	0.018	0	0	0	0	0	0	0.019	0	0.031	0	0	0.028	0.019	0
rplo 413 (Bacteroidetes)	Bacteroidetes	Sphingobacteriia	Sphingobacteriales	Chitinophagaceae	Sediminibacterium	0	0	0	0.021	0	0	0	0.023	0	0	0.019	0	0	0	0.015	0	0.025	0	0	0.02	0
rplo 414 (Chloroflexi)	Chloroflexi	Thermomicrobia	Sphaerobacteridae	Sphaerobacterales	Sphaerobacterineae	Sphaerobacteraceae	0	0	0.032	0	0.017	0	0.018	0	0.018	0.014	0.019	0	0	0	0.024	0.019	0	0	0.044	0
rplo 415 (Verrucomicrobia)	Verrucomicrobia	Spartobacteria	Chthoniobacter	0	0	0	0	0	0.043	0.048	0	0	0	0	0	0.019	0	0	0	0	0	0	0	0	0	0
rplo 416 (Firmicutes)	Firmicutes	Bacilli	Bacillales	Bacillaceae	Bacillus	0	0	0	0	0	0	0	0	0	0	0	0	0	0	0	0	0.249	0	0	0	0
rplo 417 (Acidobacteria)	Acidobacteria	0	0	0	0	0	0	0	0	0	0	0.036	0	0	0	0	0.024	0	0	0	0.031	0	0	0.112	0	0
rplo 418 (Bacteroidetes)	Bacteroidetes	Sphingobacteriia	Sphingobacteriales	Chitinophagaceae	Flavihumibacter	0	0.022	0	0	0	0	0.057	0.023	0.028	0	0	0	0	0.02	0	0	0.025	0.024	0	0.02	0
rplo 419 (Bacteroidetes)	Bacteroidetes	Cytophagia	Cytophagales	Cytophagaceae	Flexibacter	0	0.018	0	0	0.117	0	0	0	0	0	0	0	0	0	0	0	0	0	0	0	0
rplo 42 (Acidobacteria)	Acidobacteria	0	0	0	0	0	0.141	0.068	0.079	0.111	0.184	0.035	0.064	0.053	0.044	0.018	0.023	0.068	0.131	0	0.122	0.023	0.132	0.054	0.038	0.08
rplo 420 (unknown)	0	0	0	0	0	0	0	0.046	0.02	0	0	0	0	0	0.022	0	0.024	0	0	0.043	0	0	0	0	0	0
rplo 421 (Chloroflexi)	Chloroflexi	Caldilineae	Caldilineales	Caldilineaceae	Caldilinea	0	0	0.046	0	0	0.021	0	0	0	0	0.018	0	0	0.057	0	0	0	0	0.028	0.019	0
rplo 422 (Chloroflexi)	Chloroflexi	Thermomicrobia	Sphaerobacteridae	Sphaerobacterales	Sphaerobacterineae	Sphaerobacteraceae	0.016	0	0	0	0.016	0	0	0	0	0.028	0	0	0.015	0	0	0	0	0	0.015	0
rplo 423 (Chloroflexi)	Chloroflexi	Thermomicrobia	Sphaerobacteridae	Sphaerobacterales	Sphaerobacterineae	Sphaerobacteraceae	0	0	0	0	0.027	0	0.056	0	0	0.046	0	0	0	0	0	0	0	0	0	0
rplo 424 (Acidobacteria)	Acidobacteria	Blastocatellia	Pyrinomonas	0	0	0	0	0	0.044	0	0	0.02	0	0	0	0.059	0	0	0	0.016	0	0	0	0	0	0
rplo 425 (Chloroflexi)	Chloroflexi	Chloroflexia	Herpetosiphonales	Herpetosiphonaceae	Herpetosiphon	0	0	0	0	0.03	0	0	0	0	0.03	0	0	0	0.025	0	0.041	0	0	0	0	0
rplo 426 (Firmicutes)	Firmicutes	Bacilli	Bacillales	Alicyclobacillaceae	Tumebacillus	0	0	0	0	0	0	0.016	0	0.029	0	0	0.025	0.098	0	0	0	0	0	0	0.021	0.043
rplo 427 (unknown)	0	0	0	0	0	0	0.04	0	0	0	0.04	0	0.021	0	0.022	0	0	0	0.019	0	0	0	0.044	0	0	0
rplo 428 (Acidobacteria)	Acidobacteria	0	0	0	0	0	0	0.045	0	0	0	0.035	0	0	0	0.017	0	0	0.018	0	0	0	0	0	0	0
rplo 429 (Bacteroidetes)	Bacteroidetes	Sphingobacteriia	Sphingobacteriales	Chitinophagaceae	0	0	0	0	0.063	0	0	0	0	0	0	0.019	0	0	0	0	0	0.023	0.024	0	0	0.021
rplo 43 (Proteobacteria)	Proteobacteria	Alphaproteobacteria	Sphingomonadales	Sphingomonadaceae	0	0	0.129	0.021	0.108	0.041	0.074	0.081	0.157	0.048	0.04	0.032	0.064	0.021	0	0.013	0	0.085	0.02	0.101	0.035	0.109
rplo 430 (Proteobacteria)	Proteobacteria	Alphaproteobacteria	Rhizobiales	Hyphomicrobiaceae	Devosia	0	0.04	0	0	0	0	0	0	0.026	0	0.035	0.023	0.022	0	0.014	0	0	0	0	0	0
rplo 431 (Thermobaculum)	Thermobaculum	0	0	0	0	0	0	0	0	0	0	0.017	0.02	0	0.021	0.033	0	0	0.035	0.027	0	0	0	0	0	0.019
rplo 432 (Actinobacteria)	Actinobacteria	Actinobacteria	Actinomycetales	Actinomycetaceae	Actinomyces	0	0	0	0	0	0	0	0	0	0	0.043	0	0	0.039	0	0	0	0.051	0	0	0
rplo 433 (Proteobacteria)	Proteobacteria	Alphaproteobacteria	Rhodospirillales	Rhodospirillaceae	Rhodospirillum	0	0	0	0	0	0	0	0	0	0	0	0	0	0	0	0	0	0.223	0	0	0
rplo 434 (Firmicutes)	Firmicutes	Bacilli	Lactobacillales	Lactobacillaceae	Lactobacillus	0	0.018	0.041	0.071	0	0	0	0.019	0	0	0	0	0	0	0	0	0	0.02	0	0.034	0
rplo 435 (Actinobacteria)	Actinobacteria	Actinobacteria	Frankiales	Frankiaceae	Frankia	0	0	0	0	0	0	0	0.022	0	0.021	0.018	0	0	0.079	0	0.032	0	0	0	0	0
rplo 436 (Proteobacteria)	Proteobacteria	Alphaproteobacteria	Sphingomonadales	Erythrobacteraceae	Altererythrobacter	0	0	0	0	0	0	0	0	0	0	0	0	0.082	0	0	0	0.11	0	0	0	0.024
rplo 437 (Bacteroidetes)	Bacteroidetes	Flavobacteriia	Flavobacteriales	Flavobacteriaceae	Polaribacter	0	0.021	0	0	0	0	0.037	0	0	0.047	0	0	0.021	0.02	0	0	0	0	0	0	0.021
rplo 438 (Proteobacteria)	Proteobacteria	Betaproteobacteria	Burkholderiales	Comamonadaceae	Comamonas	0	0	0	0	0.075	0	0	0.024	0	0.025	0	0.026	0	0	0	0	0	0	0	0	0.045
rplo 439 (Actinobacteria)	Actinobacteria	Actinobacteria	Propionibacteriales	Nocardioidaceae	Mumia	0	0	0	0	0	0	0	0	0	0.024	0.058	0.026	0	0	0.047	0	0	0	0.03	0	0
rplo 44 (Actinobacteria)	Actinobacteria	Actinobacteria	Micrococcales	Dermatophilaceae	Mobilicoccus	0	0.043	0.048	0.167	0.142	0.065	0.113	0.137	0.028	0.14	0.13	0.125	0.024	0.14	0.046	0.033	0.025	0.024	0.029	0	0.085
rplo 440 (Candidatus Roizmanbacteria)	Candidatus Roizmanbacteria	0	0	0	0	0	0	0	0	0	0	0	0	0	0	0.21	0	0	0	0	0	0	0	0	0	0
rplo 441 (Proteobacteria)	Proteobacteria	Betaproteobacteria	Burkholderiales	Sutterellaceae	Sutterella	0	0	0	0	0	0	0	0	0	0	0.015	0.058	0	0.015	0.024	0.022	0	0	0.045	0	0
rplo 442 (Actinobacteria)	Actinobacteria	0	0	0	0	0	0	0	0	0	0	0	0	0	0.04	0.016	0	0	0	0.039	0	0	0	0	0	0
rplo 443 (Firmicutes)	Firmicutes	Bacilli	Bacillales	Alicyclobacillaceae	Alicyclobacillus	0	0	0	0	0	0	0.034	0	0	0	0	0	0	0	0	0	0	0	0.027	0	0
rplo 444 (Chloroflexi)	Chloroflexi	Anaerolineae	0	0	0	0	0	0	0	0	0	0.018	0	0	0.022	0.035	0	0	0.019	0	0	0	0	0.055	0.019	0.02
rplo 445 (Verrucomicrobia)	Verrucomicrobia	Spartobacteria	Chthoniobacter	0	0	0	0	0	0	0	0	0.019	0.023	0	0	0	0	0	0	0	0.033	0	0	0	0.062	0
rplo 446 (Acidobacteria)	Acidobacteria	0	0	0	0	0	0	0	0	0	0.021	0	0	0	0.023	0.034	0	0	0	0	0	0	0	0	0	0
rplo 447 (Chloroflexi)	Chloroflexi	Kouleothrix	0	0	0	0	0	0	0	0.022	0.04	0	0	0	0	0	0.022	0.022	0	0.028	0	0	0	0	0	0
rplo 448 (Bacteroidetes)	Bacteroidetes	Sphingobacteriia	Sphingobacteriales	Chitinophagaceae	Flavihumibacter	0	0	0	0	0.028	0	0	0.027	0	0	0	0.03	0	0	0	0	0	0	0	0	0.077
rplo 449 (Proteobacteria)	Proteobacteria	Alphaproteobacteria	Rhizobiales	Methylobacteriaceae	0	0	0	0	0.019	0	0	0	0.021	0	0	0	0.023	0.022	0	0	0	0.023	0.022	0	0	0
rplo 45 (Proteobacteria)	Proteobacteria	Alphaproteobacteria	Rhizobiales	Methylobacteriaceae	Microvirga	0	0.059	0.112	0	0.066	0.121	0.035	0.127	0.156	0.087	0.068	0.069	0.022	0.184	0.057	0.06	0.046	0.044	0.162	0.091	0.02
rplo 450 (unknown)	0	0	0	0	0	0	0	0	0.019	0	0	0	0	0	0.022	0.017	0.022	0	0.018	0.071	0	0	0	0	0.019	0
rplo 451 (Acidobacteria)	Acidobacteria	Acidobacteriia	Acidobacteriales	Acidobacteriaceae	0	0	0	0	0	0	0.022	0.019	0	0	0	0.019	0.025	0	0	0.015	0	0	0	0	0	0
rplo 452 (Bacteroidetes)	Bacteroidetes	Sphingobacteriia	Sphingobacteriales	Chitinophagaceae	Segetibacter	0	0	0.024	0	0	0	0	0	0	0	0	0	0	0	0	0	0	0	0	0	0
rplo 453 (Actinobacteria)	Actinobacteria	0	0	0	0	0	0	0	0.019	0	0	0	0	0	0	0.052	0.023	0	0	0.043	0	0	0	0	0	0
rplo 454 (unknown)	0	0	0	0	0	0	0	0	0.04	0	0	0	0	0	0.022	0	0	0	0.054	0.014	0	0	0	0	0	0
rplo 455 (Gemmatimonadetes)	Gemmatimonadetes	Gemmatimonadetes	Gemmatimonadales	Gemmatimonadaceae	Gemmatimonas	0	0	0.022	0	0.022	0	0.017	0	0.026	0	0	0	0	0	0	0	0.068	0	0	0	0
rplo 456 (Gemmatimonadetes)	Gemmatimonadetes	Gemmatimonadetes	Gemmatimonadales	Gemmatimonadaceae	Gemmatimonas	0	0	0.023	0	0	0	0.017	0	0.024	0	0	0	0	0	0	0	0.024	0	0	0.019	0.02
rplo 457 (Proteobacteria)	Proteobacteria	Deltaproteobacteria	Myxococcales	Nannocystineae	Nannocystaceae	Plesiocystis	0	0	0.042	0	0	0	0	0	0	0	0.05	0	0	0	0	0	0	0	0	0
rplo 458 (Chloroflexi)	Chloroflexi	Chloroflexia	Herpetosiphonales	Herpetosiphonaceae	Herpetosiphon	0	0.035	0	0	0	0	0.015	0	0	0	0.031	0.02	0	0	0	0	0	0	0.024	0.017	0
rplo 459 (Proteobacteria)	Proteobacteria	Betaproteobacteria	Burkholderiales	Comamonadaceae	Delftia	0	0	0	0	0	0	0	0	0	0	0.026	0	0	0.027	0.021	0	0	0	0	0.028	0.058
rplo 46 (Proteobacteria)	Proteobacteria	Alphaproteobacteria	Sphingomonadales	Sphingomonadaceae	Sphingomonas	0	0.111	0.083	0.144	0.081	0.037	0.259	0.02	0.048	0.04	0.161	0.064	0.062	0	0.013	0.084	0.17	0.041	0.05	0.087	0.055
rplo 460 (Bacteroidetes)	Bacteroidetes	Sphingobacteriia	Sphingobacteriales	Chitinophagaceae	0	0	0	0.024	0.021	0	0	0	0	0	0.024	0.038	0	0	0.02	0.031	0	0	0	0	0	0
rplo 461 (Bacteroidetes)	Bacteroidetes	Sphingobacteriia	Sphingobacteriales	Chitinophagaceae	Flavihumibacter	0	0	0	0.124	0	0	0	0	0	0	0	0	0	0	0	0	0	0	0	0	0
rplo 462 (Chloroflexi)	Chloroflexi	Thermomicrobia	Sphaerobacteridae	Sphaerobacterales	Sphaerobacterineae	Sphaerobacteraceae	0	0	0	0	0	0	0	0	0.018	0	0	0	0	0.059	0	0	0	0	0.016	0
rplo 463 (Chloroflexi)	Chloroflexi	0	0	0	0	0	0	0	0	0	0	0	0	0	0	0	0	0	0	0	0	0	0	0	0.017	0
rplo 464 (Proteobacteria)	Proteobacteria	Deltaproteobacteria	Myxococcales	Nannocystineae	Kofleriaceae	Haliangium	0	0	0.02	0	0	0	0	0	0	0	0	0	0	0	0.09	0	0	0	0	0
rplo 465 (Cyanobacteria)	Cyanobacteria	Nostocales	Rivulariaceae	Calothrix	0	0	0	0	0.106	0	0	0	0	0	0	0	0	0	0	0	0	0	0	0	0	0
rplo 466 (Proteobacteria)	Proteobacteria	Alphaproteobacteria	Rhodospirillales	Acetobacteraceae	Komagataeibacter	0	0	0	0.041	0	0	0	0	0	0	0	0	0	0	0	0	0	0	0	0	0
rplo 47 (Proteobacteria)	Proteobacteria	Alphaproteobacteria	Sphingomonadales	Sphingomonadaceae	Sphingomonas	0	0.018	0.102	0.051	0.06	0	0.096	0.078	0.119	0.02	0.048	0.063	0.041	0.017	0	0.111	0.331	0.02	0.05	0.121	0.18
rplo 48 (Actinobacteria)	Actinobacteria	Thermoleophilia	Solirubrobacterales	Conexibacteraceae	Conexibacter	Conexibacter woesei	0.096	0.065	0.131	0.063	0.078	0.183	0.021	0.025	0.042	0.151	0.09	0.087	0.054	0.027	0.117	0.111	0.021	0.132	0.073	0.019
rplo 49 (Gemmatimonadetes)	Gemmatimonadetes	Gemmatimonadetes	Gemmatimonadales	Gemmatimonadaceae	Gemmatimonas	Gemmatimonas aurantiaca	0.076	0.086	0.057	0.043	0.078	0.034	0.103	0.101	0.064	0.084	0.157	0.022	0.09	0.041	0.147	0.2	0.062	0.079	0.091	0.077
rplo 5 (Firmicutes)	Firmicutes	Bacilli	Bacillales	Paenibacillaceae	Brevibacillus	0	0	0	0	0	0	0	0	0.029	0.751	0	0.948	0	0.74	0	2.916	0.584	0.317	1.538	0.06	0
rplo 50 (Actinobacteria)	Actinobacteria	Actinobacteria	Pseudonocardiales	Pseudonocardiaceae	Pseudonocardia	0	0.039	0.022	0.058	0	0	0.103	0.042	0.128	0	0.051	0.251	0.088	0.018	0.014	0.06	0.518	0	0	0.112	0.019
rplo 51 (Proteobacteria)	Proteobacteria	Betaproteobacteria	Burkholderiales	Comamonadaceae	Caldimonas	0	0.151	0.043	0.037	0.042	0.038	0	0.04	0	0.041	0.033	0	0.042	0	0.027	0	0.043	1.421	0	0	0.037
rplo 52 (Cyanobacteria)	Cyanobacteria	Nostocales	Microchaetaceae	Tolypothrix	0	0	0	0.046	0.4	0.068	0.021	0.036	0.044	0	0	0	0.072	0	0	0	0	0.071	0	0	0	0
rplo 53 (Proteobacteria)	Proteobacteria	Alphaproteobacteria	Rhizobiales	Methylobacteriaceae	0	0	0	0	0.085	0.095	0	0.076	0.136	0.226	0.095	0.038	0.05	0.049	0.081	0.154	0.066	0.149	0.191	0.059	0.041	0
rplo 54 (Proteobacteria)	Proteobacteria	Alphaproteobacteria	Rhodobacterales	Rhodobacteraceae	Rubellimicrobium	0	0.099	0.109	0.039	0.044	0.08	0.052	0.021	0.103	0.043	0.05	0.067	0	0.111	0.07	0.12	0.068	0.066	0.027	0.037	0.059
rplo 55 (Proteobacteria)	Proteobacteria	Betaproteobacteria	Burkholderiales	Methylibium	0	0	0.067	0.049	0.066	0.098	0.134	0.059	0	0.113	0.048	0	0.104	0.101	0.042	0.047	0.17	0.103	0.049	0.061	0.042	0.133
rplo 56 (Proteobacteria)	Proteobacteria	Alphaproteobacteria	Rhodospirillales	Acetobacteraceae	Belnapia	0	0	0.13	0.038	0.063	0.078	0.017	0.102	0.025	0.042	0.017	0.067	0.17	0.036	0.041	0.029	0.044	0.064	0	0	0.133
rplo 57 (Proteobacteria)	Proteobacteria	Alphaproteobacteria	Sphingomonadales	Sphingomonadaceae	Sphingomonas	0	0.018	0.165	0.036	0.101	0.037	0.113	0.117	0.048	0.02	0.064	0.106	0.041	0.017	0	0.111	0.127	0.02	0.075	0.017	0.127
rplo 58 (Proteobacteria)	Proteobacteria	Alphaproteobacteria	Rhodospirillales	Acetobacteraceae	Belnapia	0	0.059	0.045	0.039	0.022	0.08	0.208	0.105	0.103	0.065	0.017	0.067	0.175	0.037	0.014	0.09	0.045	0.022	0.054	0.019	0.078
rplo 59 (Actinobacteria)	Actinobacteria	Actinobacteria	Pseudonocardiales	Pseudonocardiaceae	Pseudonocardia	0	0.019	0.065	0.132	0.021	0.136	0.152	0.02	0.075	0.021	0.084	0.089	0.064	0.035	0.041	0.087	0.175	0.063	0.026	0.018	0
rplo 6 (Actinobacteria)	Actinobacteria	Actinobacteria	Streptomycetales	Streptomycetaceae	Streptomyces	0	0.108	0.082	0.106	0.04	0.11	0.286	0.077	0.142	0.08	2.113	0.085	1.382	0.203	0.674	0.165	0	0.16	0.198	0.583	0.036
rplo 60 (Firmicutes)	Firmicutes	Bacilli	Bacillales	Bacillaceae	Bacillus	0	0	0	0	0	0	0	0	0	0	0.231	0.128	0.174	0	0.047	0.628	0.051	0.049	0.569	0.063	0
rplo 61 (Proteobacteria)	Proteobacteria	Alphaproteobacteria	Sphingomonadales	Sphingomonadaceae	Sphingomonas	0	0.032	0.054	0.078	0.018	0.016	0.084	0.034	0.125	0.017	0.358	0.092	0.124	0	0.011	0.097	0.128	0.018	0.065	0.045	0.095
rplo 62 (Proteobacteria)	Proteobacteria	Alphaproteobacteria	Rhizobiales	Methylobacteriaceae	Methylobacterium	0	0.02	0.092	0.06	0.045	0.083	0.089	0.106	0	0	0.071	0.166	0.046	0.076	0.116	0.15	0.094	0.068	0.056	0.116	0.101
rplo 63 (Actinobacteria)	Actinobacteria	Actinobacteria	Micromonosporales	Micromonosporaceae	Micromonospora	0	0.021	0	0.751	0	0	0	0.023	0	0	0.038	0.2	0	0.02	0	0.195	0	0	0	0	0
rplo 64 (Cyanobacteria)	Cyanobacteria	Oscillatoriophycideae	Oscillatoriales	Crinalium	0	0	0.253	0	0	0.078	0.119	0.018	0.025	0.031	0.026	0	0	0	0	0.017	0	0	0.052	0	0	0
rplo 65 (Actinobacteria)	Actinobacteria	Rubrobacteria	Rubrobacterales	Rubrobacteraceae	Rubrobacter	0	0.02	0.143	0	0.07	0.043	0.018	0.135	0.028	0.185	0.129	0.049	0.022	0.059	0.132	0.064	0.118	0.046	0.086	0.058	0.063
rplo 66 (Bacteroidetes)	Bacteroidetes	Cytophagia	Cytophagales	Cytophagaceae	Hymenobacter	0	0.046	0.157	0	0.026	0.071	0.122	0	0	0.051	0.039	0.215	0.415	0.022	0.066	0.07	0	0	0	0.041	0
rplo 67 (Proteobacteria)	Proteobacteria	Betaproteobacteria	Burkholderiales	Methylibium	0	0	0.112	0	0.064	0.048	0.272	0.157	0.024	0.029	0	0.02	0.208	0.076	0.042	0	0.099	0.051	0	0.061	0.127	0.067
rplo 68 (Firmicutes)	Firmicutes	Bacilli	Bacillales	Paenibacillaceae	Paenibacillus	0	0	0	0	0	0	0	0	0	0	0	0	0	0.093	0	0	0	0.165	0.068	1.444	0
rplo 69 (Proteobacteria)	Proteobacteria	Alphaproteobacteria	Rhizobiales	Methylobacteriaceae	Microvirga	0	0.102	0	0.02	0.068	0.104	0.018	0.044	0.134	0.045	0.09	0.095	0	0.303	0.058	0.031	0.071	0.045	0.028	0.058	0.041
rplo 7 (Actinobacteria)	Actinobacteria	Actinobacteria	Geodermatophilales	Geodermatophilaceae	Blastococcus	0	0.196	0.122	0.171	0.337	0.488	0.345	0.326	0.257	0.457	0.285	0.33	0.17	0.508	0.31	0.233	0.252	0.363	0.328	0.248	0.022
rplo 70 (Proteobacteria)	Proteobacteria	Alphaproteobacteria	Rhizobiales	Methylobacteriaceae	Microvirga	0	0.02	0.09	0.137	0.044	0.061	0.141	0.021	0.131	0	0	0.093	0.09	0.019	0.014	0.061	0.046	0.066	0.055	0.208	0.019
rplo 71 (Actinobacteria)	Actinobacteria	Thermoleophilia	Solirubrobacterales	Conexibacteraceae	Conexibacter	Conexibacter woesei	0.065	0.037	0.016	0.018	0.149	0.129	0.087	0.043	0.107	0.1	0.019	0.018	0.136	0.046	0.05	0.038	0.036	0	0.077	0
rplo 72 (Firmicutes)	Firmicutes	Bacilli	Bacillales	Paenibacillaceae	Paenibacillus	0	0	0	0	0	0	0	0	0	0	0.039	0	0	0.429	0	0	0	0.072	0	0.083	1.062
rplo 73 (Bacteroidetes)	Bacteroidetes	Sphingobacteriia	Sphingobacteriales	Sphingobacteriaceae	Sphingobacterium	0	0	0	0.063	0	0	0	0.024	0.029	0	0	0	0.604	0	0	0	0.026	0	0	0	0.2
rplo 74 (Proteobacteria)	Proteobacteria	Alphaproteobacteria	Sphingomonadales	Sphingomonadaceae	Novosphingobium	0	0.018	0.021	0.09	0.061	0.13	0.032	0	0.046	0	0	0.021	0.021	0.017	0.509	0.056	0.085	0	0.048	0.035	0.073
rplo 75 (Acidobacteria)	Acidobacteria	0	0	0	0	0	0.691	0.023	0	0	0.352	0	0.022	0	0	0.036	0	0	0.038	0	0.031	0	0.225	0.056	0	0
rplo 76 (Firmicutes)	Firmicutes	Bacilli	Bacillales	Paenibacillaceae	Paenibacillus	0	0	0	0	0	0	0	0	0	0	0	0	0.05	0	0	0	0	0	0.147	0	1.461
rplo 77 (Proteobacteria)	Proteobacteria	Alphaproteobacteria	Sphingomonadales	Sphingomonadaceae	Sphingomonas	0	0.017	0.077	0.05	0.076	0.017	0.045	0.11	0.022	0	0	0.08	0.019	0.048	0.024	0.026	0.355	0	0.047	0.097	0.153
rplo 78 (Actinobacteria)	Actinobacteria	Actinobacteria	Jiangellales	Jiangellaceae	Jiangella	0	0.079	0.132	0.117	0.088	0.02	0.017	0.084	0.104	0.044	0.103	0.023	0.022	0.019	0.028	0.06	0.046	0	0	0.038	0
rplo 79 (Actinobacteria)	Actinobacteria	Rubrobacteria	Rubrobacterales	Rubrobacteraceae	Rubrobacter	0	0.021	0	0.062	0	0.043	0	0.202	0.055	0.116	0.055	0.098	0	0.098	0.18	0.064	0	0	0.23	0.12	0
rplo 8 (Acidobacteria)	Acidobacteria	0	0	0	0	0	0.275	0.093	2.338	1.081	0.084	0.072	0.117	0	0.06	0.168	0.383	0	0.126	0.294	0.125	0.032	0.061	0.038	0.206	0
rplo 80 (Actinobacteria)	Actinobacteria	Thermoleophilia	Solirubrobacterales	Solirubrobacteraceae	Solirubrobacter	0	0.019	0.043	0.019	0.063	0.019	0.067	0.102	0	0.042	0.15	0.111	0.021	0.159	0.162	0	0.022	0.063	0	0.108	0.019
rplo 81 (unknown)	0	0	0	0	0	0	0.037	0.02	0.718	0.041	0.019	0.016	0.059	0.048	0.02	0.032	0.086	0	0.119	0.013	0.028	0.042	0	0.05	0	0.037
rplo 82 (Actinobacteria)	Actinobacteria	Actinobacteria	Propionibacteriales	Nocardioidaceae	Nocardioides	0	0.044	0	0.022	0.049	0.09	0.039	0.047	0.202	0	0.019	0	0	0	0.063	0.235	0.125	0	0	0.063	0.022
rplo 83 (Acidobacteria)	Acidobacteria	0	0	0	0	0	0.06	0.068	0.138	0.178	0.041	0.053	0.064	0.052	0	0	0	0.068	0.019	0	0	0.023	0	0	0	0.02
rplo 84 (Proteobacteria)	Proteobacteria	Alphaproteobacteria	Rhodospirillales	Acetobacteraceae	Belnapia	0	0.019	0.083	0	0.083	0.058	0.083	0.041	0.025	0.084	0.034	0.089	0.043	0.072	0.068	0.058	0.042	0.021	0.052	0.054	0.073
rplo 85 (Cyanobacteria)	Cyanobacteria	Nostocales	Microchaetaceae	Hassallia	0	0	0.021	0	0.617	0.07	0	0	0	0	0	0	0	0	0	0	0	0	0	0	0	0
rplo 86 (Proteobacteria)	Proteobacteria	Alphaproteobacteria	Sphingomonadales	Sphingomonadaceae	Sphingomonas	0	0.055	0.041	0.018	0.02	0.019	0.064	0.02	0.048	0.02	0.048	0.106	0.268	0	0.013	0.028	0.063	0.02	0.05	0.017	0.018
rplo 87 (Proteobacteria)	Proteobacteria	Alphaproteobacteria	Sphingomonadales	Sphingomonadaceae	Sphingomonas	0	0.096	0.065	0.113	0.063	0.058	0.034	0.041	0.151	0.042	0.083	0.109	0.043	0.036	0.04	0	0.044	0.063	0.079	0.018	0.076
rplo 88 (Firmicutes)	Firmicutes	Bacilli	Bacillales	Paenibacillaceae	Paenibacillus	0	0	0	0	0	0	0	0	0	0	0	0	0	0	0	0	0	0	0	1.5	0
rplo 89 (Bacteroidetes)	Bacteroidetes	Cytophagia	Cytophagales	Cytophagaceae	Hymenobacter	0	0.196	0.197	0.064	0.024	0	0.226	0	0.028	0.167	0	0.076	0	0	0	0.033	0.05	0	0	0	0
rplo 9 (Proteobacteria)	Proteobacteria	Deltaproteobacteria	Myxococcales	Cystobacterineae	Cystobacteraceae	Cystobacter	0.415	0.17	0.275	0.206	0.44	0.181	0.32	0.687	0.186	0.099	0.109	0.106	0.28	0.027	0.086	0.087	0.083	0.438	0.071	0.037
rplo 90 (Proteobacteria)	Proteobacteria	Alphaproteobacteria	Rhodobacterales	Rhodobacteraceae	Rubellimicrobium	0	0.098	0.023	0.059	0.155	0.059	0.067	0.128	0.131	0.043	0	0.046	0	0.036	0.029	0	0.023	0	0.027	0.019	0.02
rplo 91 (Actinobacteria)	Actinobacteria	Actinobacteria	Propionibacteriales	Nocardioidaceae	Nocardioides	0	0.022	0.125	0.022	0.073	0.045	0.096	0.118	0.086	0.073	0.019	0.051	0.05	0.082	0.016	0.034	0	0.073	0	0.042	0
rplo 92 (Proteobacteria)	Proteobacteria	Alphaproteobacteria	Sphingomonadales	Sphingomonadaceae	Sphingomonas	0	0.078	0.045	0.039	0.065	0.1	0.052	0	0.026	0.043	0.035	0.023	0	0.037	0.056	0.12	0.046	0.022	0.054	0	0.098
rplo 93 (Proteobacteria)	Proteobacteria	Alphaproteobacteria	Caulobacterales	Caulobacteraceae	Brevundimonas	0	0.04	0.134	0.058	0.044	0.02	0.017	0.063	0.078	0.043	0.017	0.229	0.066	0	0.014	0.03	0.228	0	0.027	0.094	0
rplo 94 (unknown)	0	0	0	0	0	0	0.059	0.045	0.018	0.022	0.141	0.07	0.106	0.051	0.042	0.035	0.069	0	0.074	0.056	0.03	0	0.131	0	0.075	0.02
rplo 95 (Proteobacteria)	Proteobacteria	Betaproteobacteria	Burkholderiales	Comamonadaceae	Ramlibacter	0	0.113	0.025	0.022	0.075	0.023	0.02	0	0	0.049	0.02	0.052	0.025	0.041	0.032	0.034	0.052	0.672	0	0	0.022
rplo 96 (unknown)	0	0	0	0	0	0	0.061	0.069	0.02	0	0.041	0.071	0.065	0.053	0.267	0.053	0.141	0.023	0.038	0.216	0.062	0.023	0	0.028	0.019	0.02
rplo 97 (Firmicutes)	Firmicutes	Bacilli	Bacillales	Paenibacillaceae	Paenibacillus	0	0	0	0	0	0	0	0	0	0	0	0	0.112	0.362	0	0.152	0	0.435	0.132	0.235	0
rplo 98 (Actinobacteria)	Actinobacteria	0	0	0	0	0	0	0	0.015	0	0.029	0.025	0.05	0.02	0.17	0.203	0.072	0	0.129	0.22	0.024	0.018	0.051	0.021	0.059	0.015
rplo 99 (Cyanobacteria)	Cyanobacteria	Nostocales	Scytonemataceae	Scytonema	0	0	0	0.025	0.043	0.048	0	0.038	0.068	0.111	0	0	0.051	0.098	0	0	0.066	0.2	0.024	0	0.062	0.065
						SUM	20.428	19.972	20.983	21.088	21.871	21.567	23.54	25.355	26.627	20.785	28.194	19.254	26.559	21.752	23.107	20.009	24.863	23.502	22.898	17.848
