# Supplementary material for: Linking soil biology and chemistry in biological soil crust using isolate exometabolomics
Source: Nat Commun. 2018 Jan 2;9:19. doi: 10.1038/s41467-017-02356-9 (PMC5750228; doi:10.1038/s41467-017-02356-9)
Supplement: Supplementary file 8 — Supplementary Data 5 [file 41467_2017_2356_MOESM8_ESM.xlsx]

## Sheet: Sheet1
Supplementary Data 5. Comparison of 16 ribosomal protein gene phylogenetic markers (between four biocrust metagenome-assembled genomes and their closest related isolates).
	Bacillus sp. 1 MAG			Bacillus sp. 2 MAG			Blastococcus sp. MAG			Microcoleus sp. MAG
	orf-id	percent identity (amino acid) to D1B51 isolate	taxonomy of best hit in nr	orf-id	percent identity (amino acid) to L2B47 isolate	taxonomy of best hit in nr	orf-id	percent identity (amino acid) to L1B44 isolate	taxonomy of best hit in nr	orf-id	percent identity (amino acid) to PCC9802	taxonomy of best hit in nr
rplO	45791285_905321_23	86.3	Bacteria; Firmicutes; Bacilli; Bacillales; Bacillaceae; Bacillus	40892447_826483_9	87.67	Bacteria; Firmicutes; Bacilli; Bacillales; Bacillaceae; Bacillus	2858640_72924_3	87.07	Bacteria; Actinobacteria; Geodermatophilales; Geodermatophilaceae; Blastococcus	34960842_1	96.51	Bacteria; Cyanobacteria; Oscillatoriophycideae; Oscillatoriales; Microcoleaceae; Microcoleus
rplR	45791285_905321_26	80	Bacteria; Firmicutes; Bacilli; Bacillales; Bacillaceae; Bacillus	40907227_826711_12	76.67	Bacteria; Firmicutes; Bacilli; Bacillales; Bacillaceae; Bacillus	31979726_679471_5	89.76		35099726_1	98.89	Bacteria; Cyanobacteria; Oscillatoriophycideae; Oscillatoriales; Microcoleaceae; Microcoleus
rplF	37223525_767924_12	73.18	Bacteria; Firmicutes; Bacilli; Bacillales; Bacillaceae; Bacillus	38693271_792303_24	71.51	Bacteria; Firmicutes; Bacilli; Bacillales; Bacillaceae; Bacillus	23574379_524648_3	79.33	Bacteria; Actinobacteria; Geodermatophilales; Geodermatophilaceae;Modestobacter	34778513_1	100	Bacteria; Cyanobacteria; Oscillatoriophycideae; Oscillatoriales; Microcoleaceae; Microcoleus
rpsH	37223525_767924_13	87.12	Bacteria; Firmicutes; Bacilli; Bacillales; Bacillaceae; Bacillus	17555616_405144_4	84.09	Bacteria; Firmicutes; Bacilli; Bacillales; Bacillaceae; Bacillus	-	-		36036081_1	100	Bacteria; Cyanobacteria; Oscillatoriophycideae; Oscillatoriales; Microcoleaceae; Microcoleus
rplE	37223525_767924_15	87.15	Bacteria; Firmicutes; Bacilli; Bacillales; Bacillaceae; Bacillus	29914607_643178_7	89.39	Bacteria; Firmicutes; Bacilli; Bacillales; Bacillaceae; Bacillus	-	-		34728045_1	98.8	Bacteria; Cyanobacteria; Oscillatoriophycideae; Oscillatoriales; Microcoleaceae; Microcoleus
rplX	29907538_643074_6	81.55	Bacteria; Firmicutes; Bacilli; Bacillales; Bacillaceae; Bacillus	29914607_643178_6	85.44	Bacteria; Firmicutes; Bacilli; Bacillales; Bacillaceae; Bacillus	-	-		35477974_1	96.64	Bacteria; Cyanobacteria; Oscillatoriophycideae; Oscillatoriales; Oscillatoriaceae; Oscillatoria
rplN	40971199_827785_6	88.525	Bacteria; Firmicutes; Bacilli; Bacillales; Bacillaceae; Bacillus	29914607_643178_5	95.902	Bacteria; Firmicutes; Bacilli; Bacillales; Bacillaceae; Bacillus	7137891_176094_9	90.984	Bacteria; Actinobacteria	34872430_1	99.16	Bacteria; Cyanobacteria; Oscillatoriophycideae; Oscillatoriales; Microcoleaceae; Microcoleus
rpsQ	40971199_827785_5	87.36	Bacteria; Firmicutes; Bacilli; Bacillales; Bacillaceae; Bacillus	29914607_643178_4	93.1	Bacteria; Firmicutes; Bacilli; Bacillales; Bacillaceae; Bacillus	-	-		36077609_2	98.78	Bacteria; Cyanobacteria; Oscillatoriophycideae; Oscillatoriales; Oscillatoriaceae; Oscillatoria
rplP	40971199_827785_3	93.01	Bacteria; Firmicutes; Bacilli; Bacillales; Bacillaceae; Bacillus	29914607_643178_2	98.61	Bacteria; Firmicutes; Bacilli; Bacillales; Bacillaceae; Bacillus	-	-		34994655_1	99	Bacteria; Cyanobacteria; Oscillatoriophycideae; Oscillatoriales; Microcoleaceae; Microcoleus
rpsC	40971199_827785_2	86.301	Bacteria; Firmicutes; Bacilli; Bacillales; Bacillaceae; Bacillus	27147229_592856_6	88.94	Bacteria; Firmicutes; Bacilli; Bacillales; Bacillaceae; Bacillus	-	-		35495808_1	100	Bacteria; Cyanobacteria; Oscillatoriophycideae; Oscillatoriales; Microcoleaceae; Microcoleus
rplV	40971199_827785_1	89.52	Bacteria; Firmicutes; Bacilli; Bacillales; Bacillaceae; Bacillus	1844421_47423_38	83.93	Bacteria; Firmicutes; Bacilli; Bacillales; Bacillaceae; Bacillus	-	-		35341255_1	98.25	Bacteria; Cyanobacteria; Oscillatoriophycideae; Oscillatoriales; Oscillatoriaceae; Oscillatoria
rpsS	27828180_605619_3	85.87	Bacteria; Firmicutes; Bacilli; Bacillales; Bacillaceae; Bacillus	1844421_47423_37	91.3	Bacteria; Firmicutes; Bacilli; Bacillales; Bacillaceae; Bacillus	14188372_334932_1	93.51	Bacteria; Actinobacteria	36166446_1	98.92	Bacteria; Cyanobacteria; Oscillatoriophycideae; Oscillatoriales; Oscillatoriaceae; Oscillatoria
rplB	27828180_605619_4	88.41	Bacteria; Firmicutes; Bacilli; Bacillales; Bacillaceae; Bacillus	1844421_47423_36	94.18	Bacteria; Firmicutes; Bacilli; Bacillales; Bacillaceae; Bacillus	43906322_875460_4	97.36	Bacteria; Actinobacteria; Geodermatophilales; Geodermatophilaceae;Modestobacter	34506972_1	98.08	Bacteria; Cyanobacteria; Oscillatoriophycideae; Oscillatoriales; Oscillatoriaceae; Oscillatoria
rplD	27828180_605619_6	83.09	Bacteria; Firmicutes; Bacilli; Bacillales; Bacillaceae; Bacillus	1844421_47423_34	83.57	Bacteria; Firmicutes; Bacilli; Bacillales; Bacillaceae; Bacillus	13110713_311618_3	76.4	Bacteria; Actinobacteria; Geodermatophilales; Geodermatophilaceae	34663572_1	97.78	Bacteria; Cyanobacteria; Oscillatoriophycideae
rplC	27828180_605619_7	82.13	Bacteria; Firmicutes; Bacilli; Bacillales; Bacillaceae; Bacillus	1844421_47423_33	89	Bacteria; Firmicutes; Bacilli; Bacillales; Bacillaceae; Bacillus	43906322_875460_1	88.58	Bacteria; Actinobacteria; Geodermatophilales; Geodermatophilaceae; Blastococcus	34651176_1	94	Bacteria; Cyanobacteria; Oscillatoriophycideae; Oscillatoriales; Microcoleaceae; Microcoleus
rpsJ	27828180_605619_8	92.16	Bacteria; Firmicutes; Bacilli; Bacillales; Bacillaceae; Bacillus	38693271_792303_40	97.06	Bacteria; Firmicutes; Bacilli; Bacillales; Bacillaceae; Bacillus	13355659_316996_1	94.06	Bacteria; Actinobacteria	36043203_1	100	Bacteria; Cyanobacteria; Oscillatoriophycideae; Oscillatoriales; Oscillatoriaceae; Oscillatoria
