# Supplementary material for: Linking soil biology and chemistry in biological soil crust using isolate exometabolomics
Source: Nat Commun. 2018 Jan 2;9:19. doi: 10.1038/s41467-017-02356-9 (PMC5750228; doi:10.1038/s41467-017-02356-9)
Supplement: Supplementary file 9 — Supplementary Data 6 [file 41467_2017_2356_MOESM9_ESM.xlsx]

## Sheet: Sheet1
Supplementary Data 6. Isolate exometabolomics versus biocrust soil water (metabolites whose temporal patterns were not significantly different from the killed controls were excluded).		Baran et al (2015) exometabolomics in mv media: fold change (<1 consumed, >1 released), '20' was used when the metabolite was released and not detected in the control, nd = not detected in control AND isolate					Spearman correlation and FDR between these organisms in biocrust and metabolites across wetting and successional stages
																	Metabolite peak area, normalized 0-1 across all 19 samples
Baran et al (2015) metabolite name	current study metabolite name	PCC 9802 (Microcoleus spp.)	D1B51 (Anoxybacillus sp.)	L2B47 (Bacillus sp.)	L1B44 (Blastococcus sp.)		Microcoleus sp. (PCC 9802)	FDR	Bacillus sp. 1 (D1B51)	FDR	Bacillus sp. 2 (L2B47)	FDR	Blastococcus sp. (L1B44))	FDR		Metabolite	3min_early	3min_earlymid	3min_latemid	3min_late	9hr_early	9hr_earlymid	9hr_latemid	18hr_early	18hr_earlymid	18hr_latemid	18hr_late	42hr_early	42hr_earlymid	42hr_latemid	42hr_late	49p5hr_early	49p5hr_earlymid	49p5hr_latemid	49p5hr_late
Guanine	guanine	201.249	0.186698	0.106747	0		0.119298	1	0.329519	0.199578	-0.0360437	1	0.154386	1		guanine	0.00293111	0.0381878	0.129241	0.267934	0.482595	0.731859	1	0.675235	0.958164	0.339426	0.528932	0.00915458	0.173648	0.0473311	0.334987	0	0.0593778	0.124826	0.239395
Hypoxanthine	hypoxanthine	33.01	2.04099	2.59028	0.0800678		-0.280702	1	0.340091	0.199578	0.37087	0.162611	-0.0789474	1		hypoxanthine	0.00359534	0.0157721	0.0367169	0.0430658	0.121815	0.443253	0.713785	0.260228	0.45174	0.614885	1	0.18005	0.428704	0.348178	0.784309	0	0.0759674	0.22815	0.290765
Citrulline	citrulline	0.154689	0.585468	0.371442	0.112659		0.396491	0.160595	-0.327756	0.344408	-0.0626021	1	-0.312281	1		citrulline	0.147712	0.267803	0.516741	0.570139	0.0602197	0.22687	0.667946	0.0231052	0.353546	0.237936	1	0.0048251	0.00612482	0.0104174	0.233536	0	0.035028	0.0262217	0.0129994
Glutamate	glutamate	0.162219	0.112481	0.0783799	0.130577		0.659649	0.031581	-0.200883	1	-0.438215	0.134662	-0.173684	1		glutamate	0.100593	0.413806	0.57086	0.642078	0.0851941	0.409956	1	0.142599	0.35964	0.0419743	0.404175	0.00149484	0.01089	0.00593574	0.0240158	0	0.00810628	0.00627211	0.00851399
Adenine	adenine	3.27372	1.55423	0.320514	0.255131		0.280702	1	-0.0149781	1	-0.185909	0.637419	0.0912281	1		adenine	0.293005	0.250999	0.356321	0.711822	0.521759	0.787061	0.932838	0.837488	1	0.200652	0.510736	0.0282068	0.26823	0.110583	0.285288	0	0.607864	0.276298	0.355215
Xanthine	xanthine	231.378	0.613664	27.4571	0.268878		-0.747368	0.00130333	0.340972	0.199578	0.56911	0.0599281	-0.219298	1		xanthine	0	0.00279418	0.00263681	0.0145521	0.0317553	0.238787	0.32969	0.117922	0.206033	0.582156	0.578408	0.160201	0.327481	0.930901	0.903575	0.0288605	0.394223	0.59187	1
Proline	proline	1.42971	1.39952	0.821842	0.419959		0.345614	1	-0.318065	1	-0.0521685	1	-0.385965	1		proline	0.304195	0.299269	0.464165	1	0.109474	0.162525	0.750474	0.0788525	0.678015	0.670893	0.68766	0	0.0972876	0.134736	0.113675	0.0289635	0.106781	0.0541749	0.160628
Dihexose	disaccharide	0.194918	0.0188413	0.0161327	0.442189		0.568421	0.031581	0.0052864	1	-0.337672	0.162611	-0.115789	1		disaccharide	0.0145622	0.194142	1	0.215704	0.0278063	0.13174	0.393302	0.0576605	0.0254933	0.358587	0.0290477	0.000176447	0.000230744	0.000689566	0.000906169	0	0.00028691	0.00121695	0.000428262
Adenosine	adenosine	63.2234	0.804563	1.06102	0.442889		0.391228	0.160595	-0.509256	0.199578	-0.427781	0.14776	-0.419298	1		adenosine	0.739442	0.624061	0.521413	1	0.0481564	0.0444632	0.0603795	0.0206611	0.0369847	0.0210894	0.0487881	0	0.00133729	0.00550949	0.00831013	0.0236668	0.047993	0.0367422	0.0661599
Acetyllysine	(N6-acetyl-lysine)	2.35489	2.12735	3.66188	0.51098		-0.396491	0.160595	0.0784149	1	0.325341	0.524992	-0.231579	1		(N6-acetyl-lysine)	0.115946	0.158608	0.173632	0.382046	0.160929	0.568779	0.730277	0.0464036	0.810352	0.353188	0.335734	0.194084	0.225947	0.453936	0.709504	0	0.62245	0.236966	1
Succinate	succinate	37.0189	1.08394	0.933174	0.678271		0.0438596	1	0.439652	0.199578	0.235232	0.524992	0.0719298	1		succinate	0.0385621	0.0945596	0.337858	0.182296	0.21679	0.798502	1	0.466609	0.543625	0.879442	0.524336	0.0539739	0.352348	0.53851	0.215016	0	0.095279	0.10808	0.0553803
C14:0 fatty acid	myristate	0.739938	0.178104	0.525582	0.790502		0.759649	0.00130333	-0.341854	0.199578	-0.617485	0.0233143	0.12807	1		myristate	1	0.942153	0.870686	0.847335	0.365503	0.222213	0.180698	0.354724	0.26727	0.0172012	0.115848	0.302239	0.237972	0.164172	0.0301911	0.285124	0.115606	0	0.0756781
Uracil	uracil	19.0373	92.6563	20.3955	0.882992		-0.0368421	1	0.333043	0.199578	0.372767	0.162611	0.163158	1		uracil	0.0272762	0.0948328	0.127964	0.261035	0.485399	0.901147	0.81471	0.648807	0.993099	1	0.938729	0.379353	0.664907	0.516895	0.902581	0.00399673	0.646119	0	0.253538
C16:0 fatty acid	palmitate	0.746244	1.36696	0.921988	0.923721		0.742105	0.0143058	-0.350664	0.199578	-0.605154	0.0233143	0.122807	1		palmitate	1	0.92784	0.896546	0.843433	0.36349	0.204325	0.181578	0.356311	0.238858	0.0018129	0.120886	0.268044	0.226333	0.169104	0.0640898	0.300761	0.109777	0	0.0845141
C18:0 fatty acid	stearate	0.951671	1.19659	1.01911	0.935207		0.780702	0.00130333	-0.329519	0.199578	-0.607051	0.0233143	0.0736842	1		stearate	1	0.942803	0.930944	0.861388	0.40921	0.247115	0.285506	0.399436	0.298757	0.0576518	0.174311	0.273285	0.229078	0.194398	0.0696909	0.284609	0.11921	0	0.0929581
Guanidinobutanoate	4-guanidinobutanoate	6.95033	1.53572	0.773559	0.941884		-0.477193	0.110512	0.39648	0.199578	0.353797	0.162611	-0.0754386	1		4-guanidinobutanoate	0	0.0132974	0.0441385	0.132071	0.197606	0.324134	0.517485	0.115443	0.294682	0.367519	0.294032	0.0542497	0.157308	1	0.538644	0.0746335	0.04701	0.222427	0.376887
Mercaptohistidine betaine	ergothioneine	0.72374	1.13143	1.00002	1.02307		0.566667	0.031581	-0.455511	0.199578	-0.411657	0.162611	-0.384211	1		(ergothioneine)	0.301025	0.535543	0.350331	1	0.0277995	0.0501471	0.0751749	0.016603	0.0481513	0.0297001	0.145832	0.00535773	0	0.00613273	0.0128178	0.00252834	0.0158256	0.00777123	0.0315931
Acetylornithine	N-acetyl-ornithine	2.51699	1.50103	1.49949	1.15184		0.054386	1	0.000881066	1	0.0720873	1	-0.14386	1		N-acetyl-ornithine	0.0790999	0.158096	0.12029	0.420595	0.145345	0.836578	0.945058	0.10513	1	0.549364	0.734689	0.0227189	0.03433	0.0188565	0.719362	0	0.251254	0.144074	0.260146
Glutamine	glutamine	0.507743	0.520889	0.408635	1.29086		0.554386	0.0637553	-0.248461	1	-0.342415	0.162611	-0.126316	1		glutamine	0.301681	0.317305	1	0.860475	0.321455	0.606701	0.764727	0.226033	0.410691	0.251969	0.762391	0.00387938	0.00586054	0.00230414	0.0208149	0	0.0362211	0.0138782	0.0187725
Cytosine	cytosine	1315	0.53831	1.37538	1.51386		0.236842	1	-0.0845823	1	0.0350951	1	-0.121053	1		cytosine	0.168245	0.191789	0.256989	0.532487	0.444585	0.51752	1	0.191759	0.325667	0.124494	0.934219	0	0.0406396	0.684209	0.296546	0.0371348	0.169713	0.0348953	0.116635
Acetylglutamate	N-acetyl-glutamate	1256.5	nd	nd	nd		0.0649123	1	0.229958	1	0.261791	0.524992	-0.103509	1		N-acetyl-glutamate	0	0.124891	0.200312	0.18146	0.0256008	0.243282	0.663302	0.18016	0.294746	1	0.505137	0.11125	0.211193	0.273212	0.0990689	0.00205248	0.0476852	0.124577	0.0569766
Methyladenine	(3-methyladenine)	689.57	nd	nd	nd		-0.077193	1	0.421149	0.199578	0.330084	0.162611	0.235088	1		(3-methyladenine)	0	0.0149596	0.102757	0.156622	0.465957	0.715957	1	0.39661	0.781074	0.453504	0.578837	0.0945044	0.279169	0.311231	0.416633	0.0141329	0.465425	0.191149	0.0874333
Methyladenine	7-methyladenine	689.57	nd	nd	nd		-0.870175	0.00130333	0.151543	1	0.590926	0.039551	-0.105263	1		7-methyladenine	0.0158817	0	0.00757717	0.0364528	0.0403418	0.0680862	0.099849	0.0503686	0.0775704	0.103213	0.210213	0.109391	0.139603	0.348732	0.504005	0.30885	0.438534	0.370194	1
																	rplo rpkm, normalized 0-1 across all 19 samples
																Microcoleus sp.	0.773556	0.843465	0.37671	1	0.385258	0.285334	0.400456	0.707067	0.183701	0.282865	0.176102	0.392857	0.259878	0.0121581	0.136018	0.0478723	0.119301	0.00398936	0
																Bacillus sp. 1	0	0.0036406	0	0	0.558031	0.513033	0.705257	0.377457	0.00276686	1	0	0.259356	0.354594	0.238969	0.0221348	0.0283967	0.0439784	0.106451	0.0350954
																Bacillus sp. 2	0	0	0	0	0	0	0	0	0.367834	0.203822	0.27707	0	0.0748408	1	0.0812102	0.0780255	0.906051	0.100318	0
																Blastococcus sp.	0.358025	0.205761	0.306584	0.648148	0.958848	0.664609	0.625514	0.895062	0.541152	0.633745	0.304527	1	0.592593	0.434156	0.473251	0.701646	0.62963	0.465021	0
