# Supplementary material for: Linking soil biology and chemistry in biological soil crust using isolate exometabolomics
Source: Nat Commun. 2018 Jan 2;9:19. doi: 10.1038/s41467-017-02356-9 (PMC5750228; doi:10.1038/s41467-017-02356-9)
Supplement: Supplementary file 10 — Supplementary Data 7 [file 41467_2017_2356_MOESM10_ESM.xlsx]

## Sheet: Sheet1
Supplementary Data 7. Binomial test of microbe-metabolite relationships
trial/ observations/ relationships
	metabolite	microbe	consumption/ release by related isolate	observed directionality (correlation)	success (defined as released metabolites being + correlated with microbe and consumed metabolites - correlated; 1= yes, 0 = no)
1	(3-methyladenine)	Microcoleus sp.	released	neg	0
2	(N6-acetyl-lysine)	Microcoleus sp.	released	neg	0
3	4-guanidinobutanoate	Microcoleus sp.	released	neg	0
4	7-methyladenine	Microcoleus sp.	released	neg	0
5	adenine	Microcoleus sp.	released	pos	1
6	adenosine	Microcoleus sp.	released	pos	1
7	cytosine	Microcoleus sp.	released	pos	1
8	guanine	Microcoleus sp.	released	pos	1
9	hypoxanthine	Microcoleus sp.	released	neg	0
10	N-acetyl-glutamate	Microcoleus sp.	released	pos	1
11	N-acetyl-ornithine	Microcoleus sp.	released	pos	1
12	succinate	Microcoleus sp.	released	pos	1
13	uracil	Microcoleus sp.	released	neg	0
14	xanthine	Microcoleus sp.	released	neg	0
15	citrulline	Microcoleus sp.	consumed	pos	0
16	glutamate	Microcoleus sp.	consumed	pos	0
17	disaccharide	Microcoleus sp.	consumed	pos	0
18	glutamine	Microcoleus sp.	consumed	pos	0
19	disaccharide	Bacillus sp. 1	consumed	pos	0
20	glutamate	Bacillus sp. 1	consumed	neg	1
21	myristate	Bacillus sp. 1	consumed	neg	1
22	guanine	Bacillus sp. 1	consumed	pos	0
23	glutamine	Bacillus sp. 1	consumed	neg	1
24	cytosine	Bacillus sp. 1	consumed	neg	1
25	hypoxanthine	Bacillus sp. 1	released	pos	1
26	uracil	Bacillus sp. 1	released	pos	1
27	(N6-acetyl-lysine)	Bacillus sp. 1	released	pos	1
28	myristate	Bacillus sp. 2	consumed	neg	1
29	glutamate	Bacillus sp. 2	consumed	neg	1
30	glutamine	Bacillus sp. 2	consumed	neg	1
31	disaccharide	Bacillus sp. 2	consumed	neg	1
32	adenine	Bacillus sp. 2	consumed	neg	1
33	citrulline	Bacillus sp. 2	consumed	neg	1
34	guanine	Bacillus sp. 2	consumed	neg	1
35	xanthine	Bacillus sp. 2	released	pos	1
36	uracil	Bacillus sp. 2	released	pos	1
37	hypoxanthine	Bacillus sp. 2	released	pos	1
38	(N6-acetyl-lysine)	Bacillus sp. 2	released	pos	1
39	adenosine	Blastococcus sp.	consumed	neg	1
40	proline	Blastococcus sp.	consumed	neg	1
41	citrulline	Blastococcus sp.	consumed	neg	1
42	(N6-acetyl-lysine)	Blastococcus sp.	consumed	neg	1
43	xanthine	Blastococcus sp.	consumed	neg	1
44	glutamate	Blastococcus sp.	consumed	neg	1
45	disaccharide	Blastococcus sp.	consumed	neg	1
46	hypoxanthine	Blastococcus sp.	consumed	neg	1
47	adenine	Blastococcus sp.	consumed	pos	0
48	guanine	Blastococcus sp.	consumed	pos	0
					33
48 observations, 33 "successes" results in a 69% success rate with p-value of 0.013
