# Supplementary material for: Linking soil biology and chemistry in biological soil crust using isolate exometabolomics
Source: Nat Commun. 2018 Jan 2;9:19. doi: 10.1038/s41467-017-02356-9 (PMC5750228; doi:10.1038/s41467-017-02356-9)
Supplement: Supplementary file 11 — Supplementary Data 8 [file 41467_2017_2356_MOESM11_ESM.xlsx]

## Sheet: Sheet1
Supplementary Data 8. Data obtained from Rajeev et al (2013) and categorized into relevant KEGG pathways. Values indicate fold change relative to dry biocrust (time 0).
BIOSYNTHESIS
Biosynthesis of amino acids
SEQ_ID	KEGG ID	GENE_INFO	Time 0	3 min	15 min	1 hr	9 hr	11.5 hr	18 hr	22 hr	25.5 hr	31.5 hr	35.5 hr	42 hr	49.5 hr	Dry 1	Dry 2	Dry 3	Dry 4	Dry 5
2505166495	K01703	2505166495 Mvag_PCC9802_DRAFT2_00008940 homoaconitate hydratase family protein/3-isopropylmalate dehydratase, large subunit 37864..39186(+) [Microcoleus vaginatus PCC 9802]	1	1.389	0.876	1.404	1.298	1.745	1.618	1.559	1.726	1.782	1.719	1.635	1.618	1.365	1.608	1.499	1.486	1.99
2505165971	K15634	2505165971 Mvag_PCC9802_DRAFT2_00003700 Fructose-2,6-bisphosphatase 93461..94102(+) [Microcoleus vaginatus PCC 9802]	1	1.359	1.503	1.633	2.94	3.842	2.966	2.899	3.955	4.491	3.68	4.097	2.701	2.681	4.174	3.633	3.008	3.694
2505168303	K01940	2505168303 Mvag_PCC9802_DRAFT2_00027030 argininosuccinate synthase 83577..84785(-) [Microcoleus vaginatus PCC 9802]	1	1.259	1.086	1.807	3.323	4.019	4.995	4.671	6.661	6.705	4.686	7.226	4.67	3.771	5.466	3.255	2.453	3.215
2505169860	K00053	2505169860 Mvag_PCC9802_DRAFT2_00042610 ketol-acid reductoisomerase 43708..44706(-) [Microcoleus vaginatus PCC 9802]	1	1.245	2.262	2.79	7.698	9.63	7.515	6.601	8.782	9.695	6.282	8.315	6.464	5.326	7.347	3.595	2.715	3.435
2505168983	K00766	2505168983 Mvag_PCC9802_DRAFT2_00033830 anthranilate phosphoribosyltransferase 56378..57493(+) [Microcoleus vaginatus PCC 9802]	1	1.186	0.959	1.062	1.339	1.349	1.422	1.404	1.88	1.923	1.366	1.522	1.52	1.369	1.726	1.128	1.225	1.144
2505167806	K00286	2505167806 Mvag_PCC9802_DRAFT2_00022060 pyrroline-5-carboxylate reductase 60880..61725(-) [Microcoleus vaginatus PCC 9802]	1	1.158	1.351	1.103	1.518	1.381	1.123	1.208	1.285	1.098	1.131	1.227	1.117	1.256	1.164	0.74	1.316	1.442
2505169947	K10206	2505169947 Mvag_PCC9802_DRAFT2_00043480 Aspartate/tyrosine/aromatic aminotransferase 7927..9111(-) [Microcoleus vaginatus PCC 9802]	1	1.157	1.543	1.196	2.002	1.784	1.487	1.578	1.749	1.718	1.331	1.465	0.938	1.205	1.337	0.744	0.917	0.978
2505166565	K10206	2505166565 Mvag_PCC9802_DRAFT2_00009640 LL-diaminopimelate aminotransferase 6415..7653(+) [Microcoleus vaginatus PCC 9802]	1	1.156	0.91	0.953	1.882	1.696	1.483	1.207	1.748	1.7	1.492	1.508	1.941	1.49	1.786	0.86	1.437	1.464
2505168309	K01647	2505168309 Mvag_PCC9802_DRAFT2_00027090 2-methylcitrate synthase/citrate synthase II 97424..98569(-) [Microcoleus vaginatus PCC 9802]	1	1.127	1.095	1.285	1.489	1.537	1.318	1.475	1.586	1.876	1.425	1.559	1.412	1.21	1.268	0.671	0.69	0.817
2505168407	K00600	2505168407 Mvag_PCC9802_DRAFT2_00028070 Glycine/serine hydroxymethyltransferase 16499..17782(+) [Microcoleus vaginatus PCC 9802]	1	1.094	0.505	0.87	2.042	2.481	1.76	1.402	2.588	2.623	1.874	1.807	1.537	1.224	2.113	1.134	1.161	1.404
2505166246	K00826	2505166246 Mvag_PCC9802_DRAFT2_00006450 branched-chain amino acid aminotransferase, group I 44348..45262(-) [Microcoleus vaginatus PCC 9802]	1	1.087	1.053	0.976	1.98	1.871	2.132	1.815	2.462	2.677	1.373	2.237	1.316	1.166	1.994	1.287	1.084	1.151
2505171087	K01658	2505171087 Mvag_PCC9802_DRAFT2_00054910 glutamine amidotransferase of anthranilate synthase or aminodeoxychorismate synthase 44138..44725(+) [Microcoleus vaginatus PCC 9802]	1	1.086	1.229	1.062	1.401	1.446	1.432	1.897	1.656	1.616	1.359	1.735	1.344	1.617	1.615	1.276	1.083	1.382
2505168845	K00266	2505168845 Mvag_PCC9802_DRAFT2_00032450 glutamate synthases, NADH/NADPH, small subunit 5566..7050(+) [Microcoleus vaginatus PCC 9802]	1	1.069	0.47	0.867	1.454	1.586	1.206	1.016	1.566	1.975	1.454	1.117	1.439	0.902	1.184	1.112	1.175	1.434
2505170664	K00615	2505170664 Mvag_PCC9802_DRAFT2_00050660 transketolase, bacterial and yeast 238859..240874(+) [Microcoleus vaginatus PCC 9802]	1	1.059	0.98	1.82	1.773	1.999	2.686	2.473	2.815	2.73	1.856	2.792	2.489	1.805	2.294	1.103	1.154	1.328
2505169287	K01915	2505169287 Mvag_PCC9802_DRAFT2_00036880 Uncharacterized protein related to glutamine synthetase 23899..26073(-) [Microcoleus vaginatus PCC 9802]	1	1.023	0.912	2.605	2.82	3.965	4.085	4.867	6.813	5.07	5.185	5.678	2.893	3.353	4.738	2.675	1.533	1.597
2505168569	K00031	2505168569 Mvag_PCC9802_DRAFT2_00029690 isocitrate dehydrogenase, NADP-dependent, prokaryotic type 27577..29001(+) [Microcoleus vaginatus PCC 9802]	1	1.016	1.006	1.316	2.402	3.991	3.436	3.245	3.111	3.705	2.683	3.016	2.069	2.037	2.593	1.344	1.335	1.548
2505167522	K01649	2505167522 Mvag_PCC9802_DRAFT2_00019220 2-isopropylmalate synthase/homocitrate synthase family protein 6228..7883(-) [Microcoleus vaginatus PCC 9802]	1	0.995	1.07	1.517	1.636	2.034	2.097	1.718	1.868	2.023	2.07	2.153	2.049	1.525	2.19	1.593	1.771	1.714
2505170763	K00818	2505170763 Mvag_PCC9802_DRAFT2_00051650 acetylornithine and succinylornithine aminotransferases 349939..351210(+) [Microcoleus vaginatus PCC 9802]	1	0.98	0.834	1.724	2.294	2.218	2.209	2.042	3.234	4.301	3.048	3.417	2.411	2.067	3.43	2.074	1.834	2.282
2505169225	K01834	2505169225 Mvag_PCC9802_DRAFT2_00036260 Phosphoglycerate mutase 1 56383..56988(+) [Microcoleus vaginatus PCC 9802]	1	0.965	1.365	2.245	6.256	7.197	9.998	5.715	5.489	10.078	5.817	6.267	5.141	2.76	4.44	1.068	1.155	1.457
2505170019	K15634	2505170019 Mvag_PCC9802_DRAFT2_00044200 Fructose-2,6-bisphosphatase 10412..11773(+) [Microcoleus vaginatus PCC 9802]	1	0.945	0.879	1.38	1.591	2.327	2.083	1.975	1.748	1.742	1.413	1.863	1.387	1.582	1.381	1.014	1.16	1.027
2505166395	K01689	2505166395 Mvag_PCC9802_DRAFT2_00007940 phosphopyruvate hydratase 18872..20152(+) [Microcoleus vaginatus PCC 9802]	1	0.944	0.597	0.663	1.118	1.826	1.112	0.973	1.373	2.282	1.632	1.575	1.56	1.171	1.961	1.573	1.307	1.716
2505166396	K00145	2505166396 Mvag_PCC9802_DRAFT2_00007950 N-acetyl-gamma-glutamyl-phosphate reductase, common form 20318..21376(-) [Microcoleus vaginatus PCC 9802]	1	0.938	0.857	1.596	1.515	2.129	2.238	2.093	2.858	2.586	2.245	2.711	2.013	2.469	2.658	1.415	1.153	1.147
2505167133	K01915	2505167133 Mvag_PCC9802_DRAFT2_00015330 glutamine synthetase, type I 45318..46739(-) [Microcoleus vaginatus PCC 9802]	1	0.931	0.588	3.12	6.176	6.326	5.387	4.574	9.09	10.982	6.445	5.806	6.644	4.507	7.543	4.124	3.18	4.525
2505170540	K01652	2505170540 Mvag_PCC9802_DRAFT2_00049420 Thiamine pyrophosphate-requiring enzymes [acetolactate synthase, pyruvate dehydrogenase (cytochrome), glyoxylate carboligase, phosphonopyruvate decarboxylase] 93438..95075(+) [Microcoleus vaginatus PCC 9802]	1	0.93	0.75	1.514	2.51	2.919	2.489	2.543	1.803	2.389	2.123	3.076	1.458	1.317	2.184	1.224	1.05	1.252
2505165612	K01649	2505165612 Mvag_PCC9802_DRAFT2_00000110 2-isopropylmalate synthase, bacterial type 8044..9684(+) [Microcoleus vaginatus PCC 9802]	1	0.886	0.822	1.713	1.786	2.664	2.18	2.14	2.324	2.222	3.108	2.182	2.673	2.393	2.199	2.764	1.975	2.873
2505170503	K00930	2505170503 Mvag_PCC9802_DRAFT2_00049050 acetylglutamate kinase 54646..55557(+) [Microcoleus vaginatus PCC 9802]	1	0.878	0.93	1.418	2.185	2.335	2.903	2.969	3.325	3.437	2.273	3.529	2.475	1.956	3.578	1.874	1.631	1.774
2505171067	K01657	2505171067 Mvag_PCC9802_DRAFT2_00054710 anthranilate synthase component I, non-proteobacterial lineages 25084..26631(-) [Microcoleus vaginatus PCC 9802]	1	0.871	0.976	1.42	1.646	2.539	3.435	2.625	2.916	1.895	1.943	3.213	1.746	2.421	2.163	0.969	0.866	0.754
2505171024	K01687	2505171024 Mvag_PCC9802_DRAFT2_00054280 dihydroxy-acid dehydratase 21783..23468(-) [Microcoleus vaginatus PCC 9802]	1	0.861	0.854	1.208	1.498	1.453	1.073	1.137	1.053	1.318	1.141	1.132	1.463	1.318	1.118	0.857	1.31	1.31
2505167835	K00058	2505167835 Mvag_PCC9802_DRAFT2_00022350 D-3-phosphoglycerate dehydrogenase 6677..8260(+) [Microcoleus vaginatus PCC 9802]	1	0.86	0.88	1.569	2.252	3.14	2.411	2.266	3.29	3.56	3.378	3.098	2.232	2.297	2.501	2.046	1.405	1.573
2505166234	K00927	2505166234 Mvag_PCC9802_DRAFT2_00006330 3-phosphoglycerate kinase 31088..32287(-) [Microcoleus vaginatus PCC 9802]	1	0.849	0.726	0.9	1.178	1.401	1.634	1.561	1.584	1.287	0.856	1.744	1.72	1.14	1.674	0.821	1.182	0.997
2505170982	K00616	2505170982 Mvag_PCC9802_DRAFT2_00053860 Transaldolase 26406..27038(+) [Microcoleus vaginatus PCC 9802]	1	0.835	1.046	0.952	1.307	2.022	1.729	1.458	1.255	1.275	1.733	1.4	1.507	1.211	1.373	1.14	0.966	0.868
2505170636	K00134	2505170636 Mvag_PCC9802_DRAFT2_00050380 glyceraldehyde-3-phosphate dehydrogenase, type I 204579..205610(+) [Microcoleus vaginatus PCC 9802]	1	0.823	1.094	1.588	2.734	2.707	1.302	1.193	2.006	4.255	3.099	1.792	1.098	0.929	1.641	1.467	1.197	1.382
2505168382	K00789	2505168382 Mvag_PCC9802_DRAFT2_00027820 S-adenosylmethionine synthetase 24583..25845(+) [Microcoleus vaginatus PCC 9802]	1	0.808	0.968	3.504	6.753	7.409	7.527	7.012	9.164	8.91	6.812	7.993	6.2	5.058	7.025	3.871	4.015	4.267
2505169604	K00014	2505169604 Mvag_PCC9802_DRAFT2_00040050 Shikimate 5-dehydrogenase 8383..9360(-) [Microcoleus vaginatus PCC 9802]	1	0.754	0.873	0.937	0.973	0.905	0.834	0.848	0.754	0.712	0.842	0.86	0.74	0.904	0.677	0.552	0.582	0.55
2505165655	K01807	2505165655 Mvag_PCC9802_DRAFT2_00000540 ribose 5-phosphate isomerase 48927..49643(-) [Microcoleus vaginatus PCC 9802]	1	0.753	1.012	1.121	1.398	1.294	1.593	1.316	1.644	1.467	0.941	1.438	1.095	1.243	1.158	0.989	0.7	0.704
2505169282	K01814	2505169282 Mvag_PCC9802_DRAFT2_00036830 phosphoribosylformimino-5-aminoimidazole carboxamide ribotide isomerase 15667..16440(+) [Microcoleus vaginatus PCC 9802]	1	0.753	0.775	0.939	1.045	1.144	1.002	0.85	1.7	1.315	1.246	1.132	1.259	1.201	1.716	0.776	0.658	0.614
2505167745	K00150	2505167745 Mvag_PCC9802_DRAFT2_00021450 glyceraldehyde-3-phosphate dehydrogenase, type I 47560..48579(+) [Microcoleus vaginatus PCC 9802]	1	0.707	0.844	1.966	2.301	3.262	2.83	3.438	3.717	2.409	1.943	2.654	4.481	2.98	3.382	2.332	2.005	1.834
2505167663	K06208	2505167663 Mvag_PCC9802_DRAFT2_00020630 monofunctional chorismate mutase, gram positive type, clade 1 34403..34828(-) [Microcoleus vaginatus PCC 9802]	1	1.504	2.088	2.097	3.106	3.958	4.213	4.903	4.017	2.984	3.846	3.874	2.719	3.045	2.886	2.061	1.824	1.909
2505168617	K00640	2505168617 Mvag_PCC9802_DRAFT2_00030170 Serine acetyltransferase 10429..11010(+) [Microcoleus vaginatus PCC 9802]	1	1.435	1.786	2.084	2.031	2.094	1.854	1.668	1.847	1.799	1.466	1.601	1.236	1.735	1.594	1.259	1.327	1.877
2505168619	K00640	2505168619 Mvag_PCC9802_DRAFT2_00030190 hypothetical protein 11728..12243(+) [Microcoleus vaginatus PCC 9802]	1	1.306	1.383	1.321	1.336	1.003	0.914	0.963	0.93	0.689	0.602	0.792	0.825	0.849	0.883	0.72	0.54	0.645
2505171077	K11358	2505171077 Mvag_PCC9802_DRAFT2_00054810 Aspartate/tyrosine/aromatic aminotransferase 37164..38477(+) [Microcoleus vaginatus PCC 9802]	1	1.279	1.115	1.451	1.227	1.652	1.866	1.327	1.343	1.564	1.877	1.785	1.312	1.201	1.721	1.051	1.219	1.491
2505167112	K01704	2505167112 Mvag_PCC9802_DRAFT2_00015120 3-isopropylmalate dehydratase, small subunit 30292..30840(+) [Microcoleus vaginatus PCC 9802]	1	1.223	1.998	2.135	1.984	2.012	2.097	2.135	2.726	1.789	1.995	2.39	1.78	2.311	1.807	1.732	1.307	1.303
2505167005	K11755	2505167005 Mvag_PCC9802_DRAFT2_00014050 phosphoribosyl-ATP pyrophosphohydrolase 26277..26927(-) [Microcoleus vaginatus PCC 9802]	1	1.17	3.116	2.715	2.731	3.061	4.504	3.705	4.592	2.646	3.009	3.759	2.443	3.507	2.619	2.225	1.742	1.71
2505170751	K01609	2505170751 Mvag_PCC9802_DRAFT2_00051530 Indole-3-glycerol phosphate synthase 337346..338245(+) [Microcoleus vaginatus PCC 9802]	1	1.095	1.628	1.313	1.87	2.319	2.659	2.629	2.413	2.685	1.987	2.273	1.744	1.782	1.772	1.234	1.183	1.191
2505170965	K01695	2505170965 Mvag_PCC9802_DRAFT2_00053690 tryptophan synthase, alpha subunit 3933..4730(+) [Microcoleus vaginatus PCC 9802]	1	1.092	1.968	2.61	3.553	4.617	4.593	4.968	4.746	4.118	3.711	5.353	3.093	2.852	3.854	2.101	1.865	2.281
2505167253	K01693	2505167253 Mvag_PCC9802_DRAFT2_00016530 Imidazoleglycerol-phosphate dehydratase 10350..11009(-) [Microcoleus vaginatus PCC 9802]	1	1.063	2.847	4.128	4.449	5.04	7.155	6.864	6.189	5.886	4.683	7.253	6.091	5.317	5.956	4.034	4.335	4.128
2505169061	K00872	2505169061 Mvag_PCC9802_DRAFT2_00034610 homoserine kinase 16109..17203(+) [Microcoleus vaginatus PCC 9802]	1	1.033	1.175	1.344	1.204	1.023	0.992	1.159	1.02	0.92	0.908	0.947	1.058	1.219	0.982	1.091	0.808	0.876
2505166192	K01754	2505166192 Mvag_PCC9802_DRAFT2_00005910 threonine ammonia-lyase, biosynthetic, long form 12449..13960(+) [Microcoleus vaginatus PCC 9802]	1	1.032	0.963	1.183	1.08	1.474	1.457	1.675	1.348	1.008	0.991	1.615	1.28	1.54	1.275	0.893	0.948	1.09
2505170041	K01652	2505170041 Mvag_PCC9802_DRAFT2_00044420 acetolactate synthase, large subunit, biosynthetic type 36631..38466(-) [Microcoleus vaginatus PCC 9802]	1	0.987	1.054	2.444	1.863	2.406	2.786	2.64	3.006	2.854	2.474	2.672	2.202	1.873	3.245	3.117	2.422	3.338
2505165728	K01653	2505165728 Mvag_PCC9802_DRAFT2_00001270 acetolactate synthase, small subunit 16370..16906(+) [Microcoleus vaginatus PCC 9802]	1	0.947	1.13	1.868	1.558	2.406	2.221	2.076	2.21	1.646	1.799	2.364	1.644	1.592	1.633	1.535	0.941	1.046
2505167734	K00611	2505167734 Mvag_PCC9802_DRAFT2_00021340 ornithine carbamoyltransferase 32856..33776(-) [Microcoleus vaginatus PCC 9802]	1	0.913	1.466	1.687	1.97	2.248	1.774	2.132	2.624	2.696	2.491	2.225	2.622	2.143	2.352	2.114	1.433	1.297
2505171166	K00013	2505171166 Mvag_PCC9802_DRAFT2_00055700 histidinol dehydrogenase 6636..7949(-) [Microcoleus vaginatus PCC 9802]	1	0.882	0.959	1.48	1.321	1.44	1.465	1.51	1.471	1.208	1.4	1.416	1.421	1.149	1.367	1.085	1.304	1.518
2505168597	K00891	2505168597 Mvag_PCC9802_DRAFT2_00029970 Shikimate kinase 7661..8212(-) [Microcoleus vaginatus PCC 9802]	1	0.868	1.258	1.639	1.695	2.33	2.181	2.415	1.696	1.929	2.035	2.136	1.902	2.612	2.055	2.549	1.86	2.227
2505167273	K00640	2505167273 Mvag_PCC9802_DRAFT2_00016730 serine O-acetyltransferase 34898..35695(+) [Microcoleus vaginatus PCC 9802]	1	0.848	1.343	1.618	1.869	1.229	0.929	1.048	1.346	1.261	0.814	0.814	1.265	1.025	1.308	1.144	1.319	1.315
2505165694	K00765	2505165694 Mvag_PCC9802_DRAFT2_00000930 ATP phosphoribosyltransferase 100690..101334(-) [Microcoleus vaginatus PCC 9802]	1	0.829	1.175	1.248	1.22	1.468	2.033	2.198	1.738	1.263	1.227	2.089	1.687	1.583	1.743	1.099	1.113	1.165
2505169231	K01586	2505169231 Mvag_PCC9802_DRAFT2_00036320 diaminopimelate decarboxylase 63914..65347(+) [Microcoleus vaginatus PCC 9802]	1	0.802	1.155	2.201	1.69	1.928	1.802	1.994	2.006	1.843	1.527	1.975	2.153	1.803	2.007	1.666	1.513	1.559
2505170722	K01783	2505170722 Mvag_PCC9802_DRAFT2_00051240 ribulose-phosphate 3-epimerase 308135..308836(+) [Microcoleus vaginatus PCC 9802]	1	0.775	0.886	1.068	0.918	0.874	1.118	1.225	0.977	0.846	0.839	1.179	0.881	0.695	0.88	0.677	0.789	0.692
2505166457	K03856	2505166457 Mvag_PCC9802_DRAFT2_00008560 phospho-2-dehydro-3-deoxyheptonate aldolase 1379..2440(-) [Microcoleus vaginatus PCC 9802]	1	0.765	1.264	1.53	1.506	1.804	2.029	1.837	1.531	1.852	1.993	2.311	1.921	2.763	1.853	1.908	1.032	1.293
2505168240	K01803	2505168240 Mvag_PCC9802_DRAFT2_00026400 triosephosphate isomerase 19231..19923(+) [Microcoleus vaginatus PCC 9802]	1	0.73	1.926	1.744	2.548	4.083	4.869	4.845	4.068	3.435	3.086	4.419	3.575	3.969	3.8	1.91	1.11	1.087
2505168294	K01736	2505168294 Mvag_PCC9802_DRAFT2_00026940 chorismate synthase 76990..78090(-) [Microcoleus vaginatus PCC 9802]	1	0.718	1.4	1.383	1.424	1.103	1.346	1.295	1.444	1.271	1.222	1.471	1.284	1.568	1.605	1.335	1.193	1.13
2505167561	K01696	2505167561 Mvag_PCC9802_DRAFT2_00019610 tryptophan synthase, beta subunit 35676..36914(-) [Microcoleus vaginatus PCC 9802]	1	0.692	1.423	1.84	1.773	2.071	1.965	1.543	1.528	1.648	1.613	2.172	1.75	1.583	1.611	1.556	1.15	1.226
2505170603	K04518	2505170603 Mvag_PCC9802_DRAFT2_00050050 Prephenate dehydratase 167515..168441(-) [Microcoleus vaginatus PCC 9802]	1	1.235	1.55	1.249	0.828	0.952	0.959	1.045	1.043	0.835	0.712	1.045	0.718	0.81	0.877	0.743	0.834	0.71
2505170028	K00931	2505170028 Mvag_PCC9802_DRAFT2_00044290 glutamate 5-kinase 18594..19703(-) [Microcoleus vaginatus PCC 9802]	1	1.2	1.993	1.316	0.966	1.024	1.158	1.005	0.96	0.764	0.81	1.056	0.91	1.072	1	0.884	1.044	0.909
2505167361	K00817	2505167361 Mvag_PCC9802_DRAFT2_00017610 histidinol-phosphate aminotransferase 14113..15294(+) [Microcoleus vaginatus PCC 9802]	1	1.197	1.248	1.083	0.936	1.174	1.016	0.973	0.923	1.137	1.016	0.895	1.015	1.111	0.949	1.101	0.977	1.039
2505166185	K01620	2505166185 Mvag_PCC9802_DRAFT2_00005840 Threonine aldolase 6055..7080(-) [Microcoleus vaginatus PCC 9802]	1	1.148	1.354	0.816	0.641	0.526	0.494	0.549	0.566	0.481	0.468	0.593	0.481	0.651	0.505	0.401	0.648	0.461
2505169563	K00619	2505169563 Mvag_PCC9802_DRAFT2_00039640 N-acetylglutamate synthase and related acetyltransferases 1100..1570(-) [Microcoleus vaginatus PCC 9802]	1	1.14	1.415	1.03	1.021	1.297	1.011	1.265	1.263	1.051	0.961	1.007	1.086	1.118	1.011	0.955	1.038	0.994
2505169253	K01738	2505169253 Mvag_PCC9802_DRAFT2_00036540 Cysteine synthase 91250..92224(+) [Microcoleus vaginatus PCC 9802]	1	1.094	1.59	0.625	0.44	0.449	0.289	0.268	0.263	0.244	0.291	0.273	0.246	0.249	0.205	0.252	0.373	0.286
2505165616	K00817	2505165616 Mvag_PCC9802_DRAFT2_00000150 histidinol-phosphate aminotransferase 11546..12562(-) [Microcoleus vaginatus PCC 9802]	1	1.064	1.326	1.044	1.269	1.375	1.445	1.465	1.497	1.405	0.974	1.424	1.196	1.545	1.418	1.036	1.005	1.078
2505170102	K15226	2505170102 Mvag_PCC9802_DRAFT2_00045030 Prephenate dehydrogenase 3876..4715(-) [Microcoleus vaginatus PCC 9802]	1	1.043	1.125	0.915	0.994	1.136	1.218	1.123	1.001	1.178	0.981	1.209	0.95	1.254	1.041	1.034	0.73	0.646
2505167467	K01754	2505167467 Mvag_PCC9802_DRAFT2_00018670 Threonine dehydratase 27773..28762(-) [Microcoleus vaginatus PCC 9802]	1	1.015	1.078	0.869	1.088	0.879	0.881	0.871	0.747	0.786	1.014	0.897	1.001	0.933	1.089	0.892	0.934	0.851
2505165749	K01714	2505165749 Mvag_PCC9802_DRAFT2_00001480 dihydrodipicolinate synthase 21493..22416(-) [Microcoleus vaginatus PCC 9802]	1	0.978	2.537	1.432	1.03	1.063	1.156	1.235	1.052	0.828	0.702	1.089	0.765	1.188	0.792	0.622	0.75	0.56
2505168245	K01735	2505168245 Mvag_PCC9802_DRAFT2_00026450 3-dehydroquinate synthase 23460..24554(-) [Microcoleus vaginatus PCC 9802]	1	0.877	1.065	0.927	1.063	1.201	1.157	1.186	1.364	1.249	1.07	1.183	1.056	1.082	1.057	0.901	0.892	0.935
2505169488	K00812	2505169488 Mvag_PCC9802_DRAFT2_00038890 Aspartate/tyrosine/aromatic aminotransferase 39158..40324(+) [Microcoleus vaginatus PCC 9802]	1	0.854	2.17	1.325	1.173	1.17	1.319	1.308	1.746	1.54	1.394	1.219	1.371	1.363	1.645	1.128	1.049	1.246
2505165746	K01733	2505165746 Mvag_PCC9802_DRAFT2_00001450 threonine synthase 17030..18328(+) [Microcoleus vaginatus PCC 9802]	1	0.838	1.455	0.898	0.926	1.581	1.289	1.445	0.984	1.119	0.959	1.384	0.835	0.573	0.871	0.687	0.882	0.836
2505167588	K01817	2505167588 Mvag_PCC9802_DRAFT2_00019880 Phosphoribosylanthranilate isomerase 18413..19060(+) [Microcoleus vaginatus PCC 9802]	1	0.822	2.334	1.745	1.526	1.751	1.898	2.28	2.66	1.833	1.219	2.526	1.9	2.218	2.217	1.956	1.326	1.31
2505167847	K00147	2505167847 Mvag_PCC9802_DRAFT2_00022470 Gamma-glutamyl phosphate reductase 5089..6354(-) [Microcoleus vaginatus PCC 9802]	1	0.814	3.57	1.959	1.459	1.41	1.852	1.904	1.75	1.184	1.315	2.051	1.184	1.727	2.139	1.261	1.446	1.502
2505168411	K03786	2505168411 Mvag_PCC9802_DRAFT2_00028110 3-dehydroquinate dehydratase, type II 21193..21705(+) [Microcoleus vaginatus PCC 9802]	1	0.775	1.228	1.018	0.912	1.273	1.221	1.107	0.823	0.863	1.029	1.14	0.822	1.04	0.837	0.709	0.606	0.855
2505165750	K00133	2505165750 Mvag_PCC9802_DRAFT2_00001490 aspartate-semialdehyde dehydrogenase (peptidoglycan organisms) 22524..23582(-) [Microcoleus vaginatus PCC 9802]	1	0.682	1.433	1.182	0.813	0.703	0.909	1.003	0.881	0.715	0.801	0.818	0.805	0.893	0.997	0.93	0.992	0.959
2505166653	K00948	2505166653 Mvag_PCC9802_DRAFT2_00010520 ribose-phosphate pyrophosphokinase 6719..7711(+) [Microcoleus vaginatus PCC 9802]	1	0.671	1.084	1.474	0.667	0.589	1.244	0.992	1.004	0.816	0.764	1.247	0.85	1.237	0.676	0.734	0.804	0.595
2505167140	K00850	2505167140 Mvag_PCC9802_DRAFT2_00015400 6-phosphofructokinase 53805..54887(-) [Microcoleus vaginatus PCC 9802]	1	0.583	1.131	1.167	0.762	2.478	3.373	1.531	1.707	1.607	1.303	2.415	1.537	2.419	1.47	2.057	0.656	0.532
2505169340	K00147	2505169340 Mvag_PCC9802_DRAFT2_00037410 gamma-glutamyl phosphate reductase 18053..19336(+) [Microcoleus vaginatus PCC 9802]	1	1.79	1.335	1.272	1.253	1.477	1.028	1.168	1.333	1.51	1.546	1.204	1.658	1.181	1.261	1.842	0.954	1.024
2505168842	K00640	2505168842 Mvag_PCC9802_DRAFT2_00032420 serine O-acetyltransferase 958..1749(-) [Microcoleus vaginatus PCC 9802]	1	1.581	0.798	0.669	0.622	0.692	0.436	0.454	0.497	0.448	0.5	0.448	0.545	0.589	0.544	0.573	0.701	0.692
2505168714	K02501	2505168714 Mvag_PCC9802_DRAFT2_00031140 imidazole glycerol phosphate synthase, glutamine amidotransferase subunit 122..757(-) [Microcoleus vaginatus PCC 9802]	1	1.536	0.87	0.831	0.9	1.185	1.236	1.259	1.154	0.955	0.93	1.392	1.011	1.091	1.22	0.817	0.691	0.784
2505170425	K00548	2505170425 Mvag_PCC9802_DRAFT2_00048270 5-methyltetrahydrofolate--homocysteine methyltransferase 33443..36994(+) [Microcoleus vaginatus PCC 9802]	1	1.281	0.632	1.05	1.126	0.884	0.878	0.803	1.303	1.118	0.827	0.916	0.901	0.857	1.043	1.037	0.956	1.098
2505170171	K03856	2505170171 Mvag_PCC9802_DRAFT2_00045720 phospho-2-dehydro-3-deoxyheptonate aldolase 512..1372(+) [Microcoleus vaginatus PCC 9802]	1	1.188	0.825	0.621	0.545	0.323	0.417	0.315	0.416	0.283	0.255	0.484	0.291	0.373	0.338	0.4	0.292	0.169
2505166516	K02502	2505166516 Mvag_PCC9802_DRAFT2_00009150 ATP phosphoribosyltransferase, regulatory subunit 10898..12133(+) [Microcoleus vaginatus PCC 9802]	1	1.084	0.959	1.347	0.794	0.897	0.93	0.89	0.862	0.792	0.82	0.785	0.896	1.14	0.859	0.741	0.67	0.558
2505168762	K01682	2505168762 Mvag_PCC9802_DRAFT2_00031620 aconitate hydratase 2 11087..13702(+) [Microcoleus vaginatus PCC 9802]	1	1.056	0.411	0.787	0.941	1.006	0.807	0.949	1.419	1.344	1.108	1.011	0.925	0.943	1.381	0.952	1.021	1.303
2505166620	K00928	2505166620 Mvag_PCC9802_DRAFT2_00010190 aspartate kinase, monofunctional class 41169..42977(+) [Microcoleus vaginatus PCC 9802]	1	0.967	0.718	0.74	0.997	1.089	0.978	0.807	1.247	1.327	0.977	1.09	0.951	0.766	1.008	0.828	0.891	1.055
2505166880	K01738	2505166880 Mvag_PCC9802_DRAFT2_00012800 cysteine synthase A 33659..34621(-) [Microcoleus vaginatus PCC 9802]	1	1.002	0.792	1.239	0.873	0.693	0.933	0.832	1.032	0.904	0.795	0.885	0.951	0.784	0.92	0.956	0.792	0.694
2505168421	K01586	2505168421 Mvag_PCC9802_DRAFT2_00028210 Diaminopimelate decarboxylase 33910..35151(-) [Microcoleus vaginatus PCC 9802]	1	0.996	0.85	1.085	0.858	1.231	0.803	0.952	0.847	0.543	0.739	0.654	0.85	0.935	0.899	0.73	0.894	0.997
2505168909	K15633	2505168909 Mvag_PCC9802_DRAFT2_00033090 2,3-bisphosphoglycerate-independent phosphoglycerate mutase 19977..21575(+) [Microcoleus vaginatus PCC 9802]	1	0.986	1.042	1.018	0.778	0.699	0.682	0.732	0.85	0.833	0.714	0.743	0.961	0.929	1.169	0.818	0.89	1.006
2505167661	K00873	2505167661 Mvag_PCC9802_DRAFT2_00020610 pyruvate kinase 31114..32901(-) [Microcoleus vaginatus PCC 9802]	1	0.965	0.851	0.729	0.907	1.038	0.866	1.042	1.092	0.917	0.792	0.973	0.963	0.953	0.962	0.73	0.67	0.574
2505166218	K01733	2505166218 Mvag_PCC9802_DRAFT2_00006170 threonine synthase 12053..13177(-) [Microcoleus vaginatus PCC 9802]	1	0.951	0.812	1.187	0.852	0.82	0.858	0.749	0.788	0.64	0.718	0.805	0.656	0.858	0.764	0.887	0.991	0.723
2505168817	K01738	2505168817 Mvag_PCC9802_DRAFT2_00032170 cysteine synthase A 82385..83365(-) [Microcoleus vaginatus PCC 9802]	1	0.947	0.726	0.914	0.467	0.474	0.347	0.332	0.336	0.379	0.342	0.301	0.419	0.321	0.313	0.333	0.507	0.394
2505170576	K00800	2505170576 Mvag_PCC9802_DRAFT2_00049780 3-phosphoshikimate 1-carboxyvinyltransferase 143344..144699(+) [Microcoleus vaginatus PCC 9802]	1	0.938	0.647	0.613	0.959	0.79	0.754	0.657	1.04	1.063	0.75	1.019	1.366	1.303	1.597	1.403	1.403	1.554
2505166282	K01624	2505166282 Mvag_PCC9802_DRAFT2_00006810 fructose-bisphosphate aldolase, class II, Calvin cycle subtype 31730..32809(-) [Microcoleus vaginatus PCC 9802]	1	0.934	0.922	1.007	0.775	0.707	1	1.05	1.089	0.823	0.632	1.138	1.098	1	0.953	0.769	0.828	0.709
2505168419	K00620	2505168419 Mvag_PCC9802_DRAFT2_00028190 glutamate N-acetyltransferase/amino-acid acetyltransferase 30916..32157(+) [Microcoleus vaginatus PCC 9802]	1	0.929	0.753	0.809	0.822	0.81	0.822	0.857	1.03	0.938	0.839	0.913	1.036	0.869	0.965	0.621	0.612	0.492
2505166399	K02500	2505166399 Mvag_PCC9802_DRAFT2_00007980 imidazoleglycerol phosphate synthase, cyclase subunit 23737..24528(-) [Microcoleus vaginatus PCC 9802]	1	0.89	0.844	0.656	0.607	0.827	0.965	0.801	0.853	0.724	0.62	0.827	0.915	0.755	1.097	1.213	0.947	0.896
2505169942	K01778	2505169942 Mvag_PCC9802_DRAFT2_00043430 diaminopimelate epimerase 678..1520(+) [Microcoleus vaginatus PCC 9802]	1	0.873	0.738	1.073	0.645	1.04	1.239	1.281	1.154	0.848	0.856	1.354	1.126	0.918	0.975	1.027	0.745	0.714
2505168967	K01755	2505168967 Mvag_PCC9802_DRAFT2_00033670 argininosuccinate lyase 23434..24819(-) [Microcoleus vaginatus PCC 9802]	1	0.867	0.705	0.743	0.761	0.898	0.98	1.004	0.888	1.01	0.857	1.233	0.89	1.019	1.244	0.842	0.84	0.758
2505169777	K01623	2505169777 Mvag_PCC9802_DRAFT2_00041780 DhnA-type fructose-1,6-bisphosphate aldolase and related enzymes 26302..27384(+) [Microcoleus vaginatus PCC 9802]	1	0.815	0.563	0.824	0.666	0.635	0.364	0.38	0.648	0.588	0.58	0.405	0.6	0.366	0.805	0.955	1.282	1.335
2505165781	K00215	2505165781 Mvag_PCC9802_DRAFT2_00001800 dihydrodipicolinate reductase 25303..26133(+) [Microcoleus vaginatus PCC 9802]	1	0.8	0.889	0.877	0.633	0.641	0.822	0.868	0.963	0.888	0.766	0.862	0.773	0.82	0.992	0.795	0.694	0.731
2506347232	K00817	2506347232 MicvaDRAFT_5261 Histidinol-phosphate aminotransferase 39279..40325(-) [Microcoleus vaginatus FGP-2]	1	0.791	0.995	0.726	0.798	0.869	0.856	0.873	0.878	0.825	0.637	0.843	0.788	1.146	0.821	0.842	0.565	0.525
2505171063	K00003	2505171063 Mvag_PCC9802_DRAFT2_00054670 Homoserine dehydrogenase 20606..22012(+) [Microcoleus vaginatus PCC 9802]	1	0.791	0.984	0.861	0.747	0.788	0.917	0.883	1.103	0.843	0.734	0.955	0.871	0.958	0.865	0.525	0.409	0.389
2505169457	K00052	2505169457 Mvag_PCC9802_DRAFT2_00038580 3-isopropylmalate dehydrogenase 1503..2624(+) [Microcoleus vaginatus PCC 9802]	1	0.786	0.72	0.712	0.836	0.691	0.568	0.644	0.836	0.713	0.478	0.656	0.775	0.579	0.839	0.495	0.414	0.405
2505169096	K00616	2505169096 Mvag_PCC9802_DRAFT2_00034970 transaldolase, mycobacterial type 58395..59549(-) [Microcoleus vaginatus PCC 9802]	1	0.783	0.476	0.633	0.692	1.332	0.827	0.818	0.581	1.298	1.512	1.019	0.657	0.494	0.933	1.414	1.52	1.858
Phe, Tyr, Trp biosynthesis
SEQ_ID	KEGG ID	GENE_INFO	Time 0	3 min	15 min	1 hr	9 hr	11.5 hr	18 hr	22 hr	25.5 hr	31.5 hr	35.5 hr	42 hr	49.5 hr	Dry 1	Dry 2	Dry 3	Dry 4	Dry 5
2505167663	K06208	2505167663 Mvag_PCC9802_DRAFT2_00020630 monofunctional chorismate mutase, gram positive type, clade 1 34403..34828(-) [Microcoleus vaginatus PCC 9802]	1	1.50442	2.08837	2.09676	3.10618	3.95778	4.21337	4.90339	4.01694	2.98374	3.84593	3.87413	2.71866	3.04537	2.88613	2.06074	1.82408	1.90853
2505171077	K11358	2505171077 Mvag_PCC9802_DRAFT2_00054810 Aspartate/tyrosine/aromatic aminotransferase 37164..38477(+) [Microcoleus vaginatus PCC 9802]	1	1.27931	1.11513	1.4515	1.2268	1.65189	1.86647	1.32696	1.34337	1.56422	1.87655	1.78517	1.31229	1.20144	1.72089	1.05118	1.21865	1.49139
2505170603	K04518	2505170603 Mvag_PCC9802_DRAFT2_00050050 Prephenate dehydratase 167515..168441(-) [Microcoleus vaginatus PCC 9802]	1	1.23461	1.54996	1.24853	0.828032	0.951556	0.958977	1.04547	1.04348	0.835168	0.712427	1.04469	0.718437	0.810444	0.877015	0.743021	0.834124	0.709521
2505167361	K00817	2505167361 Mvag_PCC9802_DRAFT2_00017610 histidinol-phosphate aminotransferase 14113..15294(+) [Microcoleus vaginatus PCC 9802]	1	1.19652	1.24799	1.08279	0.935591	1.17382	1.0161	0.972907	0.922626	1.13748	1.01583	0.895233	1.0151	1.11139	0.948634	1.10139	0.977043	1.03935
2505170171	K03856	2505170171 Mvag_PCC9802_DRAFT2_00045720 phospho-2-dehydro-3-deoxyheptonate aldolase 512..1372(+) [Microcoleus vaginatus PCC 9802]	1	1.18815	0.825253	0.620981	0.544744	0.322882	0.41706	0.314987	0.41588	0.282586	0.25508	0.483671	0.291301	0.372542	0.338408	0.400044	0.291658	0.168552
2505168983	K00766	2505168983 Mvag_PCC9802_DRAFT2_00033830 anthranilate phosphoribosyltransferase 56378..57493(+) [Microcoleus vaginatus PCC 9802]	1	1.1856	0.959373	1.06239	1.3391	1.34852	1.42241	1.40365	1.8804	1.92277	1.36607	1.52238	1.5196	1.3693	1.72586	1.1278	1.22521	1.14381
2505170751	K01609	2505170751 Mvag_PCC9802_DRAFT2_00051530 Indole-3-glycerol phosphate synthase 337346..338245(+) [Microcoleus vaginatus PCC 9802]	1	1.09463	1.62843	1.31305	1.86995	2.31937	2.65879	2.62878	2.41326	2.68459	1.98658	2.27264	1.74414	1.78191	1.77161	1.23439	1.18253	1.19088
2505170965	K01695	2505170965 Mvag_PCC9802_DRAFT2_00053690 tryptophan synthase, alpha subunit 3933..4730(+) [Microcoleus vaginatus PCC 9802]	1	1.09184	1.96774	2.61014	3.55295	4.6173	4.59286	4.9685	4.74615	4.11813	3.71098	5.35344	3.09342	2.85224	3.85442	2.10146	1.86537	2.28109
2505171087	K01658	2505171087 Mvag_PCC9802_DRAFT2_00054910 glutamine amidotransferase of anthranilate synthase or aminodeoxychorismate synthase 44138..44725(+) [Microcoleus vaginatus PCC 9802]	1	1.0859	1.22917	1.0615	1.40125	1.44633	1.43188	1.89716	1.65591	1.61645	1.35893	1.73492	1.34419	1.61685	1.61473	1.27558	1.0834	1.38168
2505165616	K00817	2505165616 Mvag_PCC9802_DRAFT2_00000150 histidinol-phosphate aminotransferase 11546..12562(-) [Microcoleus vaginatus PCC 9802]	1	1.06414	1.32631	1.04442	1.26934	1.37509	1.44471	1.4651	1.49682	1.40531	0.974427	1.42417	1.19607	1.5452	1.41772	1.03557	1.00543	1.07762
2505170102	K15226	2505170102 Mvag_PCC9802_DRAFT2_00045030 Prephenate dehydrogenase 3876..4715(-) [Microcoleus vaginatus PCC 9802]	1	1.04346	1.12506	0.915441	0.993983	1.13638	1.2185	1.12287	1.0005	1.17803	0.981028	1.20866	0.950204	1.25417	1.04061	1.03417	0.729885	0.646035
2505170576	K00800	2505170576 Mvag_PCC9802_DRAFT2_00049780 3-phosphoshikimate 1-carboxyvinyltransferase 143344..144699(+) [Microcoleus vaginatus PCC 9802]	1	0.938051	0.646694	0.612775	0.958676	0.790193	0.754368	0.656554	1.03989	1.06294	0.750106	1.01892	1.36622	1.30273	1.59717	1.40305	1.40291	1.55395
2505168245	K01735	2505168245 Mvag_PCC9802_DRAFT2_00026450 3-dehydroquinate synthase 23460..24554(-) [Microcoleus vaginatus PCC 9802]	1	0.877498	1.06454	0.926719	1.06325	1.20139	1.15689	1.18596	1.36432	1.24895	1.07026	1.18284	1.05572	1.0824	1.05699	0.901122	0.891832	0.934941
2505171067	K01657	2505171067 Mvag_PCC9802_DRAFT2_00054710 anthranilate synthase component I, non-proteobacterial lineages 25084..26631(-) [Microcoleus vaginatus PCC 9802]	1	0.871212	0.976363	1.41979	1.64573	2.53912	3.43471	2.62469	2.91629	1.89536	1.94306	3.21306	1.74625	2.42128	2.16258	0.96885	0.86629	0.753574
2505168597	K00891	2505168597 Mvag_PCC9802_DRAFT2_00029970 Shikimate kinase 7661..8212(-) [Microcoleus vaginatus PCC 9802]	1	0.867579	1.25838	1.63924	1.69475	2.32993	2.18103	2.41542	1.69596	1.92943	2.035	2.13562	1.90155	2.6124	2.05476	2.54873	1.86005	2.22659
2505169488	K00812	2505169488 Mvag_PCC9802_DRAFT2_00038890 Aspartate/tyrosine/aromatic aminotransferase 39158..40324(+) [Microcoleus vaginatus PCC 9802]	1	0.854249	2.16995	1.32513	1.17314	1.1704	1.31917	1.30766	1.74645	1.54004	1.39363	1.21865	1.3714	1.36288	1.64454	1.12798	1.04921	1.24617
2505167588	K01817	2505167588 Mvag_PCC9802_DRAFT2_00019880 Phosphoribosylanthranilate isomerase 18413..19060(+) [Microcoleus vaginatus PCC 9802]	1	0.822246	2.33359	1.7451	1.52641	1.7508	1.89845	2.27955	2.66003	1.83268	1.21918	2.5259	1.90016	2.21827	2.21656	1.95638	1.32607	1.31029
2506347232	K00817	2506347232 MicvaDRAFT_5261 Histidinol-phosphate aminotransferase 39279..40325(-) [Microcoleus vaginatus FGP-2]	1	0.791025	0.994588	0.726374	0.797692	0.869041	0.856432	0.872842	0.877722	0.824689	0.636573	0.842973	0.788219	1.14613	0.821044	0.841529	0.565171	0.524739
2505168411	K03786	2505168411 Mvag_PCC9802_DRAFT2_00028110 3-dehydroquinate dehydratase, type II 21193..21705(+) [Microcoleus vaginatus PCC 9802]	1	0.775104	1.22757	1.01822	0.911563	1.27317	1.22078	1.10678	0.82318	0.863224	1.02857	1.1403	0.821746	1.04018	0.837422	0.709154	0.605618	0.85513
2505166457	K03856	2505166457 Mvag_PCC9802_DRAFT2_00008560 phospho-2-dehydro-3-deoxyheptonate aldolase 1379..2440(-) [Microcoleus vaginatus PCC 9802]	1	0.765265	1.26364	1.53013	1.50638	1.80374	2.02869	1.8368	1.53058	1.8524	1.99286	2.31094	1.92125	2.76299	1.85335	1.9075	1.03186	1.29305
2505169604	K00014	2505169604 Mvag_PCC9802_DRAFT2_00040050 Shikimate 5-dehydrogenase 8383..9360(-) [Microcoleus vaginatus PCC 9802]	1	0.753842	0.872551	0.937079	0.97312	0.905475	0.834311	0.847579	0.753681	0.712369	0.841941	0.859855	0.739795	0.904265	0.676616	0.552349	0.581677	0.550316
2505168294	K01736	2505168294 Mvag_PCC9802_DRAFT2_00026940 chorismate synthase 76990..78090(-) [Microcoleus vaginatus PCC 9802]	1	0.717789	1.3996	1.38269	1.42402	1.1028	1.34643	1.29509	1.44361	1.27148	1.22211	1.47135	1.28393	1.56762	1.60528	1.33474	1.19269	1.13008
2505167561	K01696	2505167561 Mvag_PCC9802_DRAFT2_00019610 tryptophan synthase, beta subunit 35676..36914(-) [Microcoleus vaginatus PCC 9802]	1	0.691532	1.42334	1.84045	1.77295	2.07116	1.96549	1.54337	1.5281	1.64811	1.61276	2.17233	1.74977	1.58253	1.61062	1.55597	1.14956	1.22559
Val, Leu, Ile biosynthesis
SEQ_ID	KEGG ID	GENE_INFO	Time 0	3 min	15 min	1 hr	9 hr	11.5 hr	18 hr	22 hr	25.5 hr	31.5 hr	35.5 hr	42 hr	49.5 hr	Dry 1	Dry 2	Dry 3	Dry 4	Dry 5
2505166246	K00826	2505166246 Mvag_PCC9802_DRAFT2_00006450 branched-chain amino acid aminotransferase, group I 44348..45262(-) [Microcoleus vaginatus PCC 9802]	1	1.087	1.053	0.976	1.98	1.871	2.132	1.815	2.462	2.677	1.373	2.237	1.316	1.166	1.994	1.287	1.084	1.151
2505166192	K01754	2505166192 Mvag_PCC9802_DRAFT2_00005910 threonine ammonia-lyase, biosynthetic, long form 12449..13960(+) [Microcoleus vaginatus PCC 9802]	1	1.032	0.963	1.183	1.08	1.474	1.457	1.675	1.348	1.008	0.991	1.615	1.28	1.54	1.275	0.893	0.948	1.09
2505167467	K01754	2505167467 Mvag_PCC9802_DRAFT2_00018670 Threonine dehydratase 27773..28762(-) [Microcoleus vaginatus PCC 9802]	1	1.015	1.078	0.869	1.088	0.879	0.881	0.871	0.747	0.786	1.014	0.897	1.001	0.933	1.089	0.892	0.934	0.851
2505167112	K01704	2505167112 Mvag_PCC9802_DRAFT2_00015120 3-isopropylmalate dehydratase, small subunit 30292..30840(+) [Microcoleus vaginatus PCC 9802]	1	1.223	1.998	2.135	1.984	2.012	2.097	2.135	2.726	1.789	1.995	2.39	1.78	2.311	1.807	1.732	1.307	1.303
2505166495	K01703	2505166495 Mvag_PCC9802_DRAFT2_00008940 homoaconitate hydratase family protein/3-isopropylmalate dehydratase, large subunit 37864..39186(+) [Microcoleus vaginatus PCC 9802]	1	1.389	0.876	1.404	1.298	1.745	1.618	1.559	1.726	1.782	1.719	1.635	1.618	1.365	1.608	1.499	1.486	1.99
2505171024	K01687	2505171024 Mvag_PCC9802_DRAFT2_00054280 dihydroxy-acid dehydratase 21783..23468(-) [Microcoleus vaginatus PCC 9802]	1	0.861	0.854	1.208	1.498	1.453	1.073	1.137	1.053	1.318	1.141	1.132	1.463	1.318	1.118	0.857	1.31	1.31
2505165728	K01653	2505165728 Mvag_PCC9802_DRAFT2_00001270 acetolactate synthase, small subunit 16370..16906(+) [Microcoleus vaginatus PCC 9802]	1	0.947	1.13	1.868	1.558	2.406	2.221	2.076	2.21	1.646	1.799	2.364	1.644	1.592	1.633	1.535	0.941	1.046
2505170041	K01652	2505170041 Mvag_PCC9802_DRAFT2_00044420 acetolactate synthase, large subunit, biosynthetic type 36631..38466(-) [Microcoleus vaginatus PCC 9802]	1	0.987	1.054	2.444	1.863	2.406	2.786	2.64	3.006	2.854	2.474	2.672	2.202	1.873	3.245	3.117	2.422	3.338
2505170540	K01652	2505170540 Mvag_PCC9802_DRAFT2_00049420 Thiamine pyrophosphate-requiring enzymes [acetolactate synthase, pyruvate dehydrogenase (cytochrome), glyoxylate carboligase, phosphonopyruvate decarboxylase] 93438..95075(+) [Microcoleus vaginatus PCC 9802]	1	0.93	0.75	1.514	2.51	2.919	2.489	2.543	1.803	2.389	2.123	3.076	1.458	1.317	2.184	1.224	1.05	1.252
2505165612	K01649	2505165612 Mvag_PCC9802_DRAFT2_00000110 2-isopropylmalate synthase, bacterial type 8044..9684(+) [Microcoleus vaginatus PCC 9802]	1	0.886	0.822	1.713	1.786	2.664	2.18	2.14	2.324	2.222	3.108	2.182	2.673	2.393	2.199	2.764	1.975	2.873
2505167522	K01649	2505167522 Mvag_PCC9802_DRAFT2_00019220 2-isopropylmalate synthase/homocitrate synthase family protein 6228..7883(-) [Microcoleus vaginatus PCC 9802]	1	0.995	1.07	1.517	1.636	2.034	2.097	1.718	1.868	2.023	2.07	2.153	2.049	1.525	2.19	1.593	1.771	1.714
2505169860	K00053	2505169860 Mvag_PCC9802_DRAFT2_00042610 ketol-acid reductoisomerase 43708..44706(-) [Microcoleus vaginatus PCC 9802]	1	1.245	2.262	2.79	7.698	9.63	7.515	6.601	8.782	9.695	6.282	8.315	6.464	5.326	7.347	3.595	2.715	3.435
2505169457	K00052	2505169457 Mvag_PCC9802_DRAFT2_00038580 3-isopropylmalate dehydrogenase 1503..2624(+) [Microcoleus vaginatus PCC 9802]	1	0.786	0.72	0.712	0.836	0.691	0.568	0.644	0.836	0.713	0.478	0.656	0.775	0.579	0.839	0.495	0.414	0.405
2505165888	K00835	2505165888 Mvag_PCC9802_DRAFT2_00002870 Alanine-alpha-ketoisovalerate (or valine-pyruvate) aminotransferase 9761..11029(+) [Microcoleus vaginatus PCC 9802]	1	1.023	1.447	1.49	2.371	2.063	2.064	2.31	2.804	2.023	1.864	2.336	1.76	2.036	1.83	1.533	1.073	1.072
DEGRADATION
Phe metabolism
SEQ_ID	KEGG ID	GENE_INFO	Time 0	3 min	15 min	1 hr	9 hr	11.5 hr	18 hr	22 hr	25.5 hr	31.5 hr	35.5 hr	42 hr	49.5 hr	Dry 1	Dry 2	Dry 3	Dry 4	Dry 5
2505171077	K11358	2505171077 Mvag_PCC9802_DRAFT2_00054810 Aspartate/tyrosine/aromatic aminotransferase 37164..38477(+) [Microcoleus vaginatus PCC 9802]	1	1.27931	1.11513	1.4515	1.2268	1.65189	1.86647	1.32696	1.34337	1.56422	1.87655	1.78517	1.31229	1.20144	1.72089	1.05118	1.21865	1.49139
2505167361	K00817	2505167361 Mvag_PCC9802_DRAFT2_00017610 histidinol-phosphate aminotransferase 14113..15294(+) [Microcoleus vaginatus PCC 9802]	1	1.19652	1.24799	1.08279	0.935591	1.17382	1.0161	0.972907	0.922626	1.13748	1.01583	0.895233	1.0151	1.11139	0.948634	1.10139	0.977043	1.03935
2506347232	K00817	2506347232 MicvaDRAFT_5261 Histidinol-phosphate aminotransferase 39279..40325(-) [Microcoleus vaginatus FGP-2]	1	0.791025	0.994588	0.726374	0.797692	0.869041	0.856432	0.872842	0.877722	0.824689	0.636573	0.842973	0.788219	1.14613	0.821044	0.841529	0.565171	0.524739
2505165616	K00817	2505165616 Mvag_PCC9802_DRAFT2_00000150 histidinol-phosphate aminotransferase 11546..12562(-) [Microcoleus vaginatus PCC 9802]	1	1.06414	1.32631	1.04442	1.26934	1.37509	1.44471	1.4651	1.49682	1.40531	0.974427	1.42417	1.19607	1.5452	1.41772	1.03557	1.00543	1.07762
2505169488	K00812	2505169488 Mvag_PCC9802_DRAFT2_00038890 Aspartate/tyrosine/aromatic aminotransferase 39158..40324(+) [Microcoleus vaginatus PCC 9802]	1	0.854249	2.16995	1.32513	1.17314	1.1704	1.31917	1.30766	1.74645	1.54004	1.39363	1.21865	1.3714	1.36288	1.64454	1.12798	1.04921	1.24617
2505168061	K03782	2505168061 Mvag_PCC9802_DRAFT2_00024610 catalase/peroxidase HPI 21042..23270(+) [Microcoleus vaginatus PCC 9802]	1	0.298023	0.363665	0.587836	0.402488	0.512099	0.361498	0.3534	0.338602	0.34059	0.66317	0.413974	0.654091	0.481932	0.49551	0.558812	0.49571	0.587713
2505169855	K01426	2505169855 Mvag_PCC9802_DRAFT2_00042560 Asp-tRNAAsn/Glu-tRNAGln amidotransferase A subunit and related amidases 36470..37867(+) [Microcoleus vaginatus PCC 9802]	1	0.865025	0.848021	1.03339	1.04341	1.04199	1.21005	1.22609	1.65001	1.59998	1.0855	1.43885	1.40589	1.44365	1.70522	1.24829	1.22747	1.18077
2505168082	K01426	2505168082 Mvag_PCC9802_DRAFT2_00024820 Asp-tRNAAsn/Glu-tRNAGln amidotransferase A subunit and related amidases 54689..55270(+) [Microcoleus vaginatus PCC 9802]	1	1.00783	0.634648	0.766431	0.639436	0.520449	0.557625	0.610696	0.966785	0.692374	0.413625	0.628216	1.03241	0.615912	0.868986	0.817741	0.602643	0.758802
2505169414	K00274	2505169414 Mvag_PCC9802_DRAFT2_00038150 Jacalin-like lectin domain./Flavin containing amine oxidoreductase. 16247..18574(-) [Microcoleus vaginatus PCC 9802]	1	1.04278	0.840062	0.886187	0.850231	0.758032	0.718552	0.705063	0.741515	0.739231	0.870046	0.884135	1.2918	0.971705	0.844861	1.2957	0.870173	1.09792
2505169551	K00274	2505169551 Mvag_PCC9802_DRAFT2_00039520 Monoamine oxidase 115690..117393(+) [Microcoleus vaginatus PCC 9802]	1	0.674081	0.766427	1.13593	0.95624	1.1051	0.982712	1.09118	1.45747	1.14187	1.34381	1.14832	1.32819	1.14469	1.30794	1.02775	0.847279	0.805011
2505166228	K01912	2505166228 Mvag_PCC9802_DRAFT2_00006270 hypothetical protein 22967..24496(-) [Microcoleus vaginatus PCC 9802]	1	1.56743	0.878026	0.920941	1.67884	0.993703	1.03936	0.949614	1.31971	1.15531	1.08746	1.05065	1.00045	0.977121	1.04233	0.830294	0.865978	0.935934
2505168459	K00588	2505168459 Mvag_PCC9802_DRAFT2_00028590 Predicted O-methyltransferase 33574..34272(+) [Microcoleus vaginatus PCC 9802]	1	0.833489	1.47392	1.60867	0.867585	0.997903	1.66394	1.43608	1.52829	1.02043	1.22918	1.6117	0.954092	1.46094	1.69248	1.56206	0.766373	0.874841
2505166906	K00457	2505166906 Mvag_PCC9802_DRAFT2_00013060 4-hydroxyphenylpyruvate dioxygenase 13540..14601(+) [Microcoleus vaginatus PCC 9802]	1	0.971365	0.931138	0.830802	0.795811	0.575095	0.505881	0.648411	0.866221	0.517147	0.417063	0.737413	1.01315	1.18579	1.53147	2.61559	1.26778	1.56676
Trp metabolism
SEQ_ID	KEGG ID	GENE_INFO	Time 0	3 min	15 min	1 hr	9 hr	11.5 hr	18 hr	22 hr	25.5 hr	31.5 hr	35.5 hr	42 hr	49.5 hr	Dry 1	Dry 2	Dry 3	Dry 4	Dry 5
2505168061	K03782	2505168061 Mvag_PCC9802_DRAFT2_00024610 catalase/peroxidase HPI 21042..23270(+) [Microcoleus vaginatus PCC 9802]	1	0.298023	0.363665	0.587836	0.402488	0.512099	0.361498	0.3534	0.338602	0.34059	0.66317	0.413974	0.654091	0.481932	0.49551	0.558812	0.49571	0.587713
2505169855	K01426	2505169855 Mvag_PCC9802_DRAFT2_00042560 Asp-tRNAAsn/Glu-tRNAGln amidotransferase A subunit and related amidases 36470..37867(+) [Microcoleus vaginatus PCC 9802]	1	0.865025	0.848021	1.03339	1.04341	1.04199	1.21005	1.22609	1.65001	1.59998	1.0855	1.43885	1.40589	1.44365	1.70522	1.24829	1.22747	1.18077
2505168082	K01426	2505168082 Mvag_PCC9802_DRAFT2_00024820 Asp-tRNAAsn/Glu-tRNAGln amidotransferase A subunit and related amidases 54689..55270(+) [Microcoleus vaginatus PCC 9802]	1	1.00783	0.634648	0.766431	0.639436	0.520449	0.557625	0.610696	0.966785	0.692374	0.413625	0.628216	1.03241	0.615912	0.868986	0.817741	0.602643	0.758802
2505169414	K00274	2505169414 Mvag_PCC9802_DRAFT2_00038150 Jacalin-like lectin domain./Flavin containing amine oxidoreductase. 16247..18574(-) [Microcoleus vaginatus PCC 9802]	1	1.04278	0.840062	0.886187	0.850231	0.758032	0.718552	0.705063	0.741515	0.739231	0.870046	0.884135	1.2918	0.971705	0.844861	1.2957	0.870173	1.09792
2505169551	K00274	2505169551 Mvag_PCC9802_DRAFT2_00039520 Monoamine oxidase 115690..117393(+) [Microcoleus vaginatus PCC 9802]	1	0.674081	0.766427	1.13593	0.95624	1.1051	0.982712	1.09118	1.45747	1.14187	1.34381	1.14832	1.32819	1.14469	1.30794	1.02775	0.847279	0.805011
2505167190	K00626	2505167190 Mvag_PCC9802_DRAFT2_00015900 acetyl-CoA acetyltransferases 105940..107130(+) [Microcoleus vaginatus PCC 9802]	1	0.662012	0.641336	0.591143	0.206276	0.231292	0.188905	0.27486	0.160953	0.11016	0.203894	0.198275	0.249844	0.249854	0.644768	0.785105	0.835574	1.40042
2505167234	K00128	2505167234 Mvag_PCC9802_DRAFT2_00016340 NAD-dependent aldehyde dehydrogenases 18734..20101(+) [Microcoleus vaginatus PCC 9802]	1	0.888767	1.00587	1.17175	1.07321	0.984497	0.978562	0.88282	1.14723	1.07755	0.81258	0.969815	0.810862	0.685578	1.14604	0.709042	0.890729	1.10344
2505169105	K00128	2505169105 Mvag_PCC9802_DRAFT2_00035060 NAD-dependent aldehyde dehydrogenases 1929..2942(+) [Microcoleus vaginatus PCC 9802]	1	1.03189	0.683719	3.06411	3.71815	4.63034	4.99283	3.57875	6.34247	8.13348	4.28467	4.00177	3.32178	2.09951	3.67092	2.72456	2.20984	3.20769
Val, Leu, Ile degradation
SEQ_ID	KEGG ID	GENE_INFO	Time 0	3 min	15 min	1 hr	9 hr	11.5 hr	18 hr	22 hr	25.5 hr	31.5 hr	35.5 hr	42 hr	49.5 hr	Dry 1	Dry 2	Dry 3	Dry 4	Dry 5
2505167190	K00626	2505167190 Mvag_PCC9802_DRAFT2_00015900 acetyl-CoA acetyltransferases 105940..107130(+) [Microcoleus vaginatus PCC 9802]	1	0.662012	0.641336	0.591143	0.206276	0.231292	0.188905	0.27486	0.160953	0.11016	0.203894	0.198275	0.249844	0.249854	0.644768	0.785105	0.835574	1.40042
2505167234	K00128	2505167234 Mvag_PCC9802_DRAFT2_00016340 NAD-dependent aldehyde dehydrogenases 18734..20101(+) [Microcoleus vaginatus PCC 9802]	1	0.888767	1.00587	1.17175	1.07321	0.984497	0.978562	0.88282	1.14723	1.07755	0.81258	0.969815	0.810862	0.685578	1.14604	0.709042	0.890729	1.10344
2505169105	K00128	2505169105 Mvag_PCC9802_DRAFT2_00035060 NAD-dependent aldehyde dehydrogenases 1929..2942(+) [Microcoleus vaginatus PCC 9802]	1	1.03189	0.683719	3.06411	3.71815	4.63034	4.99283	3.57875	6.34247	8.13348	4.28467	4.00177	3.32178	2.09951	3.67092	2.72456	2.20984	3.20769
2505166246	K00826	2505166246 Mvag_PCC9802_DRAFT2_00006450 branched-chain amino acid aminotransferase, group I 44348..45262(-) [Microcoleus vaginatus PCC 9802]	1	1.08707	1.05258	0.976165	1.97965	1.87101	2.13196	1.81465	2.4618	2.67662	1.37259	2.2366	1.31607	1.16564	1.99396	1.28735	1.08419	1.15106
2505167771	K00822	2505167771 Mvag_PCC9802_DRAFT2_00021710 Adenosylmethionine-8-amino-7-oxononanoate aminotransferase 16670..17950(+) [Microcoleus vaginatus PCC 9802]	1	1.25841	1.45329	1.10192	0.913711	1.58367	1.0327	1.0877	0.956041	0.671933	1.04293	0.816255	1.23852	1.22103	0.827811	1.12562	0.858132	0.94476
2505170742	K00382	2505170742 Mvag_PCC9802_DRAFT2_00051440 dihydrolipoamide dehydrogenase 331686..333122(+) [Microcoleus vaginatus PCC 9802]	1	0.963302	1.13435	1.28463	1.35257	1.56195	1.66706	1.44322	1.27071	1.36188	1.49522	1.98802	1.11327	1.06311	1.69681	1.10853	1.30492	1.17541
